# Supplementary material for: Bis(di-2-pyridyl­amine-κ2 N 2,N 2′)palladium(II) bis­(thio­cyanate)
Source: Acta Crystallogr Sect E Struct Rep Online. 2012 Aug 4;68(Pt 9):m1145. doi: 10.1107/S1600536812033958 (PMC3435575; doi:10.1107/S1600536812033958)
Supplement: Supplementary file 1 [file e-68-m1145-sup1.cif]

##############################################################################
#                                                                            #
# This CIF contains the data in a paper accepted for publication in          #
# Acta Crystallographica Section E. It conforms to the requirements of       #
# Notes for Authors for Acta Crystallographica Section E, and has been       #
# peer reviewed under the auspices of the IUCr Commission on Journals.       #
#                                                                            #
# Full details of the Crystallographic Information File format               #
# are given in the paper "The Crystallographic Information File (CIF):       #
# a New Standard Archive File for Crystallography" by S. R. Hall, F. H.      #
# Allen and I. D. Brown [Acta Cryst. (1991), A47, 655-685].                  #
#                                                                            #
# The current version of the core CIF dictionary is obtainable from          #
# ftp://ftp.iucr.org/pub/cif_core.dic.                                       #
#                                                                            #
# Software is freely available for graphical display of the structure(s)     #
# in this CIF. For information consult the CIF software page                 #
# http://www.iucr.org/resources/cif/software.                                #
#                                                                            #
# This file may be used for bona fide research purposes within the           #
# scientific community so long as proper attribution is given to the journal # 
# article from which it was obtained.                                        #
#                                                                            #
##############################################################################
data_global
_audit_creation_method     SHELXL-97
_journal_date_recd_electronic     2012-07-28
_journal_date_accepted     2012-07-30
_journal_name_full     'Acta Crystallographica, Section E'
_journal_year     2012
_journal_volume     68
_journal_issue      9
_journal_page_first     m1145
_journal_page_last     m1145
_journal_paper_category     QM
_journal_paper_doi     10.1107/S1600536812033958
_journal_coeditor_code     NG5285
_publ_contact_author_name     'Dr. Kwang Ha'
_publ_contact_author_address
; School of Applied Chemical Engineering,
  The Research Institute of Catalysis,
  Chonnam National University,
  Gwangju 500-757,
  Republic of Korea
;
_publ_contact_author_email     hakwang@chonnam.ac.kr
_publ_contact_author_fax     '82 62 530 1909'
_publ_contact_author_phone     '82 62 530 1901'
_publ_section_title
;
Bis(di-2-pyridylamine-\k^2^<i>N</i>^2^,<i>N</i>^2'^)palladium(II)
bis(thiocyanate)
;
loop_
    _publ_author_name
    _publ_author_footnote
    _publ_author_address
    'Ha, Kwang' .
; School of Applied Chemical Engineering,
  The Research Institute of Catalysis,
  Chonnam National University,
  Gwangju 500-757,
  Republic of Korea
;
data_I
_chemical_name_systematic
;
Bis(di-2-pyridylamine-\k^2^<i>N</i>^2^,<i>N</i>^2'^)palladium(II)
bis(thiocyanate)
;
_chemical_name_common     ?
_chemical_formula_moiety     'C20 H18 N6 Pd, 2(C N S)'
_chemical_formula_sum     'C22 H18 N8 Pd S2'
_chemical_formula_structural     ?
_chemical_formula_analytical     ?
_chemical_formula_iupac     '[Pd (C10 H9 N3)2] (N C S)2'
_chemical_formula_weight     564.96
_chemical_melting_point     ?
_symmetry_cell_setting     monoclinic
_symmetry_space_group_name_H-M     'P 21/c'
_symmetry_space_group_name_Hall     '-P 2ybc'
loop_
    _symmetry_equiv_pos_as_xyz
    'x, y, z'
    '-x, y+1/2, -z+1/2'
    '-x, -y, -z'
    'x, -y-1/2, z-1/2'
_cell_length_a     7.7353(9)
_cell_length_b     17.478(2)
_cell_length_c     8.3822(10)
_cell_angle_alpha     90.00
_cell_angle_beta     102.137(2)
_cell_angle_gamma     90.00
_cell_volume     1107.9(2)
_cell_formula_units_Z     2
_cell_measurement_reflns_used     2711
_cell_measurement_theta_min     2.33
_cell_measurement_theta_max     25.93
_cell_measurement_temperature     200(2)
_exptl_crystal_description     'block'
_exptl_crystal_colour     'yellow'
_exptl_crystal_size_max     0.16
_exptl_crystal_size_mid     0.09
_exptl_crystal_size_min     0.09
_exptl_crystal_density_diffrn     1.694
_exptl_crystal_density_meas     ?
_exptl_crystal_density_method     'not measured'
_exptl_crystal_F_000     568
_exptl_absorpt_coefficient_mu     1.055
_exptl_absorpt_correction_type     multi-scan
_exptl_absorpt_process_details     '(SADABS; Bruker, 2000)'
_exptl_absorpt_correction_T_min     0.875633
_exptl_absorpt_correction_T_max     1.000000
_exptl_special_details
;
;
_diffrn_ambient_temperature     200(2)
_diffrn_radiation_type     MoK\a
_diffrn_radiation_wavelength     0.71073
_diffrn_radiation_source     'fine-focus sealed tube'
_diffrn_radiation_monochromator     graphite
_diffrn_measurement_device_type     'Bruker SMART 1000 CCD'
_diffrn_measurement_method     '\f and \w scans'
_diffrn_detector_area_resol_mean     ?
_diffrn_reflns_number     6810
_diffrn_reflns_av_R_equivalents     0.0460
_diffrn_reflns_av_sigmaI/netI     0.0578
_diffrn_reflns_theta_min     2.33
_diffrn_reflns_theta_max     26.03
_diffrn_reflns_theta_full     26.03
_diffrn_measured_fraction_theta_max     0.992
_diffrn_measured_fraction_theta_full     0.992
_diffrn_reflns_limit_h_min     -9
_diffrn_reflns_limit_h_max     6
_diffrn_reflns_limit_k_min     -21
_diffrn_reflns_limit_k_max     20
_diffrn_reflns_limit_l_min     -10
_diffrn_reflns_limit_l_max     10
_diffrn_standards_number     0
_diffrn_standards_interval_count     0
_diffrn_standards_interval_time     0
_diffrn_standards_decay_%     0
_refine_special_details
;
Refinement of <i>F</i>^2^ against ALL reflections. The weighted <i>R</i>-factor
<i>wR</i> and goodness of fit <i>S</i> are based on <i>F</i>^2^, conventional
<i>R</i>-factors <i>R</i> are based on <i>F</i>, with <i>F</i> set to zero for
negative <i>F</i>^2^. The threshold expression of <i>F</i>^2^ >
\s(<i>F</i>^2^) is used only for calculating <i>R</i>-factors(gt) <i>etc</i>.
and is not relevant to the choice of reflections for refinement.
<i>R</i>-factors based on <i>F</i>^2^ are statistically about twice as large
as those based on <i>F</i>, and <i>R</i>- factors based on ALL data will be
even larger.
;
_reflns_number_total     2172
_reflns_number_gt     1552
_reflns_threshold_expression     I>2sigma(I)
_refine_ls_structure_factor_coef     Fsqd
_refine_ls_matrix_type     full
_refine_ls_R_factor_all     0.0623
_refine_ls_R_factor_gt     0.0344
_refine_ls_wR_factor_gt     0.0723
_refine_ls_wR_factor_ref     0.0883
_refine_ls_goodness_of_fit_ref     1.070
_refine_ls_restrained_S_all     1.070
_refine_ls_number_reflns     2172
_refine_ls_number_parameters     151
_refine_ls_number_restraints     0
_refine_ls_hydrogen_treatment     constr
_refine_ls_weighting_scheme     calc
_refine_ls_weighting_details
         'calc w=1/[\s^2^(Fo^2^)+(0.0333P)^2^+0.3195P] where P=(Fo^2^+2Fc^2^)/3'
_atom_sites_solution_hydrogens     geom
_atom_sites_solution_primary     direct
_atom_sites_solution_secondary     difmap
_refine_ls_shift/su_max     0.000
_refine_ls_shift/su_mean     0.000
_refine_diff_density_max     1.099
_refine_diff_density_min     -0.607
_refine_ls_extinction_method     none
_refine_ls_extinction_coef     ?
loop_
    _atom_type_symbol
    _atom_type_description
    _atom_type_scat_dispersion_real
    _atom_type_scat_dispersion_imag
    _atom_type_scat_source
    'C' 'C' 0.0033 0.0016
                         'International Tables Vol C Tables 4.2.6.8 and 6.1.1.4'
    'H' 'H' 0.0000 0.0000
                         'International Tables Vol C Tables 4.2.6.8 and 6.1.1.4'
    'N' 'N' 0.0061 0.0033
                         'International Tables Vol C Tables 4.2.6.8 and 6.1.1.4'
    'Pd' 'Pd' -0.9988 1.0072
                         'International Tables Vol C Tables 4.2.6.8 and 6.1.1.4'
    'S' 'S' 0.1246 0.1234
                         'International Tables Vol C Tables 4.2.6.8 and 6.1.1.4'
_computing_data_collection     'SMART (Bruker, 2000)'
_computing_cell_refinement     'SAINT (Bruker, 2000)'
_computing_data_reduction     'SAINT (Bruker, 2000)'
_computing_structure_solution     'SHELXS97 (Sheldrick, 2008)'
_computing_structure_refinement     'SHELXL97 (Sheldrick, 2008)'
_computing_molecular_graphics
                              'ORTEP-3 (Farrugia, 1997) and PLATON (Spek, 2009)'
_computing_publication_material     'SHELXL97 (Sheldrick, 2008)'
loop_
    _atom_site_type_symbol
    _atom_site_label
    _atom_site_fract_x
    _atom_site_fract_y
    _atom_site_fract_z
    _atom_site_U_iso_or_equiv
    _atom_site_adp_type
    _atom_site_calc_flag
    _atom_site_refinement_flags
    _atom_site_occupancy
    _atom_site_symmetry_multiplicity
    _atom_site_disorder_assembly
    _atom_site_disorder_group
    Pd Pd1 0.5000 0.0000 0.5000 0.02072(15) Uani d S 1 2 . .
    N N1 0.6536(4) 0.08760(17) 0.6087(4) 0.0216(7) Uani d . 1 1 . .
    N N2 0.4264(4) 0.12533(17) 0.7419(4) 0.0240(8) Uani d . 1 1 . .
    H H2N 0.3803 0.1669 0.7859 0.036 Uiso d R 1 1 . .
    N N3 0.4123(4) -0.00805(17) 0.7101(4) 0.0199(7) Uani d . 1 1 . .
    C C1 0.8191(5) 0.0992(2) 0.5843(5) 0.0274(9) Uani d . 1 1 . .
    H H1 0.8688 0.0616 0.5253 0.033 Uiso calc R 1 1 . .
    C C2 0.9181(5) 0.1620(2) 0.6399(5) 0.0319(10) Uani d . 1 1 . .
    H H2 1.0339 0.1681 0.6204 0.038 Uiso calc R 1 1 . .
    C C3 0.8453(6) 0.2168(2) 0.7258(5) 0.0329(11) Uani d . 1 1 . .
    H H3 0.9097 0.2619 0.7633 0.039 Uiso calc R 1 1 . .
    C C4 0.6808(5) 0.2056(2) 0.7562(5) 0.0283(10) Uani d . 1 1 . .
    H H4 0.6303 0.2427 0.8155 0.034 Uiso calc R 1 1 . .
    C C5 0.5868(5) 0.1392(2) 0.6995(4) 0.0223(9) Uani d . 1 1 . .
    C C6 0.3700(5) 0.0553(2) 0.7841(4) 0.0207(9) Uani d . 1 1 . .
    C C7 0.2737(5) 0.0502(2) 0.9079(5) 0.0283(10) Uani d . 1 1 . .
    H H7 0.2371 0.0954 0.9545 0.034 Uiso calc R 1 1 . .
    C C8 0.2331(5) -0.0194(2) 0.9605(5) 0.0303(11) Uani d . 1 1 . .
    H H8 0.1663 -0.0234 1.0432 0.036 Uiso calc R 1 1 . .
    C C9 0.2900(5) -0.0854(2) 0.8927(5) 0.0293(10) Uani d . 1 1 . .
    H H9 0.2673 -0.1346 0.9315 0.035 Uiso calc R 1 1 . .
    C C10 0.3784(5) -0.0773(2) 0.7701(5) 0.0247(9) Uani d . 1 1 . .
    H H10 0.4184 -0.1220 0.7244 0.030 Uiso calc R 1 1 . .
    S S1 0.15609(16) 0.10410(7) 0.31675(16) 0.0421(3) Uani d . 1 1 . .
    N N4 0.3250(5) 0.2438(2) 0.4024(5) 0.0511(11) Uani d . 1 1 . .
    C C11 0.2561(6) 0.1855(3) 0.3654(5) 0.0326(10) Uani d . 1 1 . .
loop_
    _atom_site_aniso_label
    _atom_site_aniso_U_11
    _atom_site_aniso_U_22
    _atom_site_aniso_U_33
    _atom_site_aniso_U_12
    _atom_site_aniso_U_13
    _atom_site_aniso_U_23
    Pd1 0.0234(3) 0.0179(2) 0.0213(2) -0.00227(18) 0.00572(16) -0.00236(19)
    N1 0.0248(19) 0.0182(18) 0.0214(18) -0.0019(13) 0.0037(14) -0.0016(14)
    N2 0.0285(19) 0.0178(18) 0.0275(19) 0.0043(14) 0.0099(15) -0.0034(14)
    N3 0.0189(17) 0.0213(18) 0.0186(16) -0.0031(13) 0.0023(13) -0.0019(14)
    C1 0.019(2) 0.025(2) 0.040(3) 0.0017(17) 0.0094(18) 0.0015(19)
    C2 0.024(2) 0.040(3) 0.031(2) -0.0078(19) 0.0037(19) 0.003(2)
    C3 0.038(3) 0.023(2) 0.034(3) -0.0071(19) -0.001(2) 0.0007(19)
    C4 0.035(3) 0.019(2) 0.029(2) -0.0023(17) 0.0043(19) -0.0002(18)
    C5 0.024(2) 0.021(2) 0.019(2) 0.0034(16) -0.0014(16) 0.0011(17)
    C6 0.019(2) 0.024(2) 0.017(2) 0.0009(16) 0.0000(16) -0.0010(17)
    C7 0.025(2) 0.034(3) 0.026(2) 0.0012(18) 0.0031(18) -0.0058(19)
    C8 0.021(2) 0.049(3) 0.022(2) -0.0057(18) 0.0057(17) 0.0035(19)
    C9 0.028(2) 0.030(2) 0.026(2) -0.0100(18) -0.0002(18) 0.0047(19)
    C10 0.025(2) 0.024(2) 0.024(2) -0.0045(17) 0.0036(18) 0.0033(18)
    S1 0.0391(7) 0.0371(7) 0.0512(8) 0.0015(5) 0.0122(6) -0.0057(6)
    N4 0.053(3) 0.041(3) 0.060(3) -0.011(2) 0.013(2) 0.018(2)
    C11 0.029(3) 0.039(3) 0.031(3) 0.008(2) 0.010(2) 0.013(2)
_geom_special_details
;
All e.s.d.'s (except the e.s.d. in the dihedral angle between two l.s. planes)
are estimated using the full covariance matrix. The cell e.s.d.'s are taken
into account individually in the estimation of e.s.d.'s in distances, angles
and torsion angles; correlations between e.s.d.'s in cell parameters are only
used when they are defined by crystal symmetry. An approximate (isotropic)
treatment of cell e.s.d.'s is used for estimating e.s.d.'s involving l.s.
planes.
;
loop_
    _geom_bond_atom_site_label_1
    _geom_bond_atom_site_label_2
    _geom_bond_site_symmetry_2
    _geom_bond_distance
    _geom_bond_publ_flag
    Pd1 N3 . 2.021(3) y
    Pd1 N3 3_656 2.021(3) ?
    Pd1 N1 . 2.032(3) y
    Pd1 N1 3_656 2.032(3) ?
    N1 C5 . 1.350(5) ?
    N1 C1 . 1.354(5) ?
    N2 C6 . 1.371(5) ?
    N2 C5 . 1.382(5) ?
    N2 H2N . 0.9200 ?
    N3 C6 . 1.342(5) ?
    N3 C10 . 1.358(5) ?
    C1 C2 . 1.364(5) ?
    C1 H1 . 0.9500 ?
    C2 C3 . 1.387(6) ?
    C2 H2 . 0.9500 ?
    C3 C4 . 1.363(5) ?
    C3 H3 . 0.9500 ?
    C4 C5 . 1.399(5) ?
    C4 H4 . 0.9500 ?
    C6 C7 . 1.402(5) ?
    C7 C8 . 1.355(6) ?
    C7 H7 . 0.9500 ?
    C8 C9 . 1.396(6) ?
    C8 H8 . 0.9500 ?
    C9 C10 . 1.356(5) ?
    C9 H9 . 0.9500 ?
    C10 H10 . 0.9500 ?
    S1 C11 . 1.630(5) ?
    N4 C11 . 1.161(5) ?
loop_
    _geom_angle_atom_site_label_1
    _geom_angle_atom_site_label_2
    _geom_angle_atom_site_label_3
    _geom_angle_site_symmetry_1
    _geom_angle_site_symmetry_3
    _geom_angle
    _geom_angle_publ_flag
    N3 Pd1 N3 . 3_656 180.0 ?
    N3 Pd1 N1 . . 86.18(12) ?
    N3 Pd1 N1 3_656 . 93.82(12) ?
    N3 Pd1 N1 . 3_656 93.82(12) ?
    N3 Pd1 N1 3_656 3_656 86.18(12) ?
    N1 Pd1 N1 . 3_656 180.00(11) ?
    C5 N1 C1 . . 118.1(3) ?
    C5 N1 Pd1 . . 119.9(3) ?
    C1 N1 Pd1 . . 121.8(3) ?
    C6 N2 C5 . . 125.0(3) ?
    C6 N2 H2N . . 115.5 ?
    C5 N2 H2N . . 114.2 ?
    C6 N3 C10 . . 118.6(3) ?
    C6 N3 Pd1 . . 120.3(2) ?
    C10 N3 Pd1 . . 120.8(3) ?
    N1 C1 C2 . . 123.3(4) ?
    N1 C1 H1 . . 118.3 ?
    C2 C1 H1 . . 118.3 ?
    C1 C2 C3 . . 118.2(4) ?
    C1 C2 H2 . . 120.9 ?
    C3 C2 H2 . . 120.9 ?
    C4 C3 C2 . . 119.7(4) ?
    C4 C3 H3 . . 120.2 ?
    C2 C3 H3 . . 120.2 ?
    C3 C4 C5 . . 119.6(4) ?
    C3 C4 H4 . . 120.2 ?
    C5 C4 H4 . . 120.2 ?
    N1 C5 N2 . . 119.9(3) ?
    N1 C5 C4 . . 120.8(4) ?
    N2 C5 C4 . . 119.2(3) ?
    N3 C6 N2 . . 119.7(3) ?
    N3 C6 C7 . . 120.6(4) ?
    N2 C6 C7 . . 119.6(4) ?
    C8 C7 C6 . . 119.6(4) ?
    C8 C7 H7 . . 120.2 ?
    C6 C7 H7 . . 120.2 ?
    C7 C8 C9 . . 119.6(4) ?
    C7 C8 H8 . . 120.2 ?
    C9 C8 H8 . . 120.2 ?
    C10 C9 C8 . . 118.4(4) ?
    C10 C9 H9 . . 120.8 ?
    C8 C9 H9 . . 120.8 ?
    C9 C10 N3 . . 122.7(4) ?
    C9 C10 H10 . . 118.6 ?
    N3 C10 H10 . . 118.6 ?
    N4 C11 S1 . . 178.6(4) ?
loop_
    _geom_torsion_atom_site_label_1
    _geom_torsion_atom_site_label_2
    _geom_torsion_atom_site_label_3
    _geom_torsion_atom_site_label_4
    _geom_torsion_site_symmetry_1
    _geom_torsion_site_symmetry_2
    _geom_torsion_site_symmetry_3
    _geom_torsion_site_symmetry_4
    _geom_torsion
    _geom_torsion_publ_flag
    N3 Pd1 N1 C5 . . . . -41.3(3) ?
    N3 Pd1 N1 C5 3_656 . . . 138.7(3) ?
    N3 Pd1 N1 C1 . . . . 143.2(3) ?
    N3 Pd1 N1 C1 3_656 . . . -36.8(3) ?
    N1 Pd1 N3 C6 . . . . 44.1(3) ?
    N1 Pd1 N3 C6 3_656 . . . -135.9(3) ?
    N1 Pd1 N3 C10 . . . . -142.4(3) ?
    N1 Pd1 N3 C10 3_656 . . . 37.6(3) ?
    C5 N1 C1 C2 . . . . -3.3(6) ?
    Pd1 N1 C1 C2 . . . . 172.3(3) ?
    N1 C1 C2 C3 . . . . 0.0(6) ?
    C1 C2 C3 C4 . . . . 1.9(6) ?
    C2 C3 C4 C5 . . . . -0.4(6) ?
    C1 N1 C5 N2 . . . . -173.1(3) ?
    Pd1 N1 C5 N2 . . . . 11.2(5) ?
    C1 N1 C5 C4 . . . . 4.7(5) ?
    Pd1 N1 C5 C4 . . . . -170.9(3) ?
    C6 N2 C5 N1 . . . . 38.3(5) ?
    C6 N2 C5 C4 . . . . -139.6(4) ?
    C3 C4 C5 N1 . . . . -3.0(6) ?
    C3 C4 C5 N2 . . . . 174.9(3) ?
    C10 N3 C6 N2 . . . . 170.2(3) ?
    Pd1 N3 C6 N2 . . . . -16.2(4) ?
    C10 N3 C6 C7 . . . . -7.7(5) ?
    Pd1 N3 C6 C7 . . . . 165.9(3) ?
    C5 N2 C6 N3 . . . . -35.6(5) ?
    C5 N2 C6 C7 . . . . 142.3(4) ?
    N3 C6 C7 C8 . . . . 4.4(5) ?
    N2 C6 C7 C8 . . . . -173.5(3) ?
    C6 C7 C8 C9 . . . . 1.0(6) ?
    C7 C8 C9 C10 . . . . -2.8(6) ?
    C8 C9 C10 N3 . . . . -0.6(6) ?
    C6 N3 C10 C9 . . . . 5.9(5) ?
    Pd1 N3 C10 C9 . . . . -167.7(3) ?
loop_
    _geom_hbond_atom_site_label_D
    _geom_hbond_atom_site_label_H
    _geom_hbond_atom_site_label_A
    _geom_hbond_site_symmetry_A
    _geom_hbond_distance_DH
    _geom_hbond_distance_HA
    _geom_hbond_distance_DA
    _geom_hbond_angle_DHA
    N2 H2N N4 4_566 0.92 1.94 2.846(5) 169.8
_iucr_refine_instructions_details
;
TITL [Pd(dpa)2](SCN)2
CELL 0.71073   7.7353  17.4780   8.3822  90.000 102.137  90.000
ZERR    2.00   0.0009   0.0021   0.0010   0.000   0.002   0.000
LATT  1
SYMM -X, 0.5+Y, 0.5-Z
SFAC C  H  N  Pd S
UNIT 44 36 16 2  4
MERG 2
L.S. 18
OMIT -7   7   7
OMIT -6   9   7
OMIT 9   0   0
OMIT -5  10   8
OMIT -6  10   6
OMIT -9   1   1
OMIT -7   9   7
OMIT -9   2   2
OMIT -6  11   7
OMIT -7   5   7
OMIT 2   1   9
OMIT -7   6   6
OMIT -9   1   3
ACTA
BOND $H
CONF
EQIV $1 x,1/2-y,1/2+z
EQIV $2 1-x,-y,1-z
HTAB N2 N4_$1
MPLA 5 Pd1 N1 N3 N1_$2 N3_$2
MPLA 6 N1 C1 C2 C3 C4 C5
MPLA 6 N3 C6 C7 C8 C9 C10
MPLA 5 Pd1 N1 N3 N1_$2 N3_$2
FMAP 2
PLAN -20
TEMP -73
WGHT    0.033300    0.319500
FVAR       0.51551
PD1   4    0.500000    0.000000    0.500000    10.50000    0.02344    0.01788 =
         0.02128   -0.00236    0.00572   -0.00227
N1    3    0.653563    0.087601    0.608732    11.00000    0.02483    0.01820 =
         0.02135   -0.00156    0.00371   -0.00186
N2    3    0.426391    0.125335    0.741893    11.00000    0.02848    0.01776 =
         0.02751   -0.00344    0.00987    0.00433
AFIX   3
H2N   2    0.380326    0.166914    0.785895    11.00000   -1.50000
AFIX   0
N3    3    0.412259   -0.008052    0.710062    11.00000    0.01894    0.02128 =
         0.01863   -0.00192    0.00234   -0.00309
C1    1    0.819070    0.099163    0.584273    11.00000    0.01874    0.02479 =
         0.03999    0.00148    0.00940    0.00168
AFIX  43
H1    2    0.868767    0.061605    0.525345    11.00000   -1.20000
AFIX   0
C2    1    0.918119    0.161999    0.639936    11.00000    0.02375    0.04041 =
         0.03055    0.00307    0.00367   -0.00779
AFIX  43
H2    2    1.033937    0.168077    0.620384    11.00000   -1.20000
AFIX   0
C3    1    0.845270    0.216769    0.725816    11.00000    0.03830    0.02276 =
         0.03383    0.00071   -0.00083   -0.00709
AFIX  43
H3    2    0.909697    0.261866    0.763297    11.00000   -1.20000
AFIX   0
C4    1    0.680846    0.205611    0.756204    11.00000    0.03519    0.01936 =
         0.02923   -0.00022    0.00433   -0.00230
AFIX  43
H4    2    0.630345    0.242724    0.815547    11.00000   -1.20000
AFIX   0
C5    1    0.586802    0.139165    0.699491    11.00000    0.02388    0.02121 =
         0.01934    0.00110   -0.00139    0.00338
C6    1    0.370023    0.055269    0.784124    11.00000    0.01897    0.02390 =
         0.01743   -0.00099    0.00002    0.00093
C7    1    0.273696    0.050240    0.907889    11.00000    0.02465    0.03357 =
         0.02578   -0.00577    0.00314    0.00120
AFIX  43
H7    2    0.237122    0.095400    0.954544    11.00000   -1.20000
AFIX   0
C8    1    0.233088   -0.019441    0.960549    11.00000    0.02096    0.04853 =
         0.02196    0.00346    0.00572   -0.00570
AFIX  43
H8    2    0.166256   -0.023435    1.043185    11.00000   -1.20000
AFIX   0
C9    1    0.289983   -0.085365    0.892725    11.00000    0.02843    0.03042 =
         0.02633    0.00469   -0.00021   -0.01000
AFIX  43
H9    2    0.267276   -0.134647    0.931511    11.00000   -1.20000
AFIX   0
C10   1    0.378448   -0.077342    0.770138    11.00000    0.02519    0.02419 =
         0.02414    0.00330    0.00365   -0.00449
AFIX  43
H10   2    0.418406   -0.122038    0.724417    11.00000   -1.20000
AFIX   0
S1    5    0.156088    0.104100    0.316751    11.00000    0.03915    0.03707 =
         0.05117   -0.00566    0.01221    0.00152
N4    3    0.325020    0.243783    0.402391    11.00000    0.05252    0.04076 =
         0.06026    0.01850    0.01268   -0.01062
C11   1    0.256101    0.185519    0.365442    11.00000    0.02876    0.03931 =
         0.03147    0.01287    0.00997    0.00765
HKLF 4
REM  [Pd(dpa)2](SCN)2
REM R1 =  0.0344 for   1552 Fo > 4sig(Fo)  and  0.0623 for all   2172 data
REM    151 parameters refined using      0 restraints
END
WGHT      0.0333      0.3195
REM Highest difference peak  1.099,  deepest hole -0.607,  1-sigma level  0.124
Q1    1   0.8477  0.1066  0.6868  11.00000  0.05    1.10
Q2    1   0.5917  0.0579  0.5817  11.00000  0.05    0.65
Q3    1   0.5899 -0.0504  0.5790  11.00000  0.05    0.52
Q4    1   0.1790  0.0020  1.0775  11.00000  0.05    0.52
Q5    1   0.7252  0.1020  0.5707  11.00000  0.05    0.50
Q6    1   0.5369  0.0615  0.4104  11.00000  0.05    0.49
Q7    1   0.2210 -0.1393  0.8813  11.00000  0.05    0.49
Q8    1   0.7071 -0.0765  0.6312  11.00000  0.05    0.47
Q9    1   0.1707  0.2779  0.7750  11.00000  0.05    0.47
Q10   1   0.3506 -0.1315  0.9664  11.00000  0.05    0.46
Q11   1   0.6169  0.1129  0.6427  11.00000  0.05    0.44
Q12   1   0.5302 -0.0602  0.4040  11.00000  0.05    0.44
Q13   1   0.7191  0.0687  0.6479  11.00000  0.05    0.44
Q14   1   0.8267  0.1422  0.5749  11.00000  0.05    0.44
Q15   1   0.2925 -0.0472  0.9370  11.00000  0.05    0.44
Q16   1   0.2654  0.2397  0.7698  11.00000  0.05    0.44
Q17   1   0.6636 -0.0020  0.5200  11.00000  0.05    0.43
Q18   1   0.6745 -0.0561  0.4946  11.00000  0.05    0.42
Q19   1   0.9336  0.1585  0.7040  11.00000  0.05    0.42
Q20   1   0.0833  0.3404  0.8585  11.00000  0.05    0.41
;
