# Supplementary material for: Bis(di-2-pyridyl­amine-κ2 N 2,N 2′)palladium(II) bis­(thio­cyanate)
Source: Acta Crystallogr Sect E Struct Rep Online. 2012 Aug 4;68(Pt 9):m1145. doi: 10.1107/S1600536812033958 (PMC3435575; doi:10.1107/S1600536812033958)
Supplement: Supplementary file 2 [file e-68-m1145-Isup2.hkl]

# 
# h,k,l, Fc-squared, Fo-squared, sigma(Fo-squared) and status flag 
# 
data_I
_shelx_title ' [Pd(dpa)2](SCN)2' 
_shelx_refln_list_code          4 
_shelx_F_calc_maximum      188.50 
_exptl_crystal_F_000       568.00 
_reflns_d_resolution_high  0.8097 
 
loop_ 
 _symmetry_equiv_pos_as_xyz 
 'x, y, z' 
 '-x, y+1/2, -z+1/2' 
 '-x, -y, -z' 
 'x, -y-1/2, z-1/2' 
 
_cell_length_a     7.7353 
_cell_length_b    17.4780 
_cell_length_c     8.3822 
_cell_angle_alpha  90.000 
_cell_angle_beta  102.137 
_cell_angle_gamma  90.000 
 
_shelx_F_squared_multiplier     1.000 
 
loop_ 
 _refln_index_h 
 _refln_index_k 
 _refln_index_l 
 _refln_F_squared_calc 
 _refln_F_squared_meas 
 _refln_F_squared_sigma 
 _refln_observed_status 
   1   0   0    22196.26    22881.61    201.34 o 
   2   0   0      392.84      479.34     22.46 o 
   3   0   0     3198.18     3075.02     65.32 o 
   4   0   0        2.21        6.62      8.41 o 
   5   0   0      834.88      704.06     41.21 o 
   6   0   0     1764.77     1751.82    141.11 o 
   7   0   0      173.44      133.89     56.86 o 
   8   0   0      580.89      550.97    116.65 o 
   1   1   0      100.34       71.97      5.22 o 
   2   1   0        3.25        3.79      4.32 o 
   3   1   0      445.60      502.63     20.08 o 
   4   1   0      181.16      180.74     15.93 o 
   5   1   0       10.55       25.59      8.93 o 
   6   1   0       60.13       85.88     28.94 o 
   7   1   0        0.18        4.89     21.39 o 
   8   1   0       43.10       22.25     27.45 o 
   9   1   0      101.93       48.58     66.62 o 
   0   2   0    16961.93    16530.77    144.07 o 
   1   2   0    13726.94    14281.91     71.86 o 
   2   2   0     4384.76     4373.41     55.35 o 
   3   2   0     5741.29     5690.41     59.43 o 
   4   2   0     2606.64     2594.92     44.42 o 
   5   2   0      423.05      453.36     21.53 o 
   6   2   0      816.19      939.18     75.12 o 
   7   2   0      944.21      915.78     82.42 o 
   8   2   0     1201.18      996.36     93.44 o 
   9   2   0      740.64      671.43    118.08 o 
   1   3   0       56.82       71.51      7.83 o 
   2   3   0     4452.34     4775.56     57.58 o 
   3   3   0      247.16      240.28     16.96 o 
   4   3   0      904.30      842.70     31.65 o 
   5   3   0      147.89      141.97     17.83 o 
   6   3   0      237.32      263.71     49.83 o 
   7   3   0       16.94       12.35     22.26 o 
   8   3   0      172.08      140.82     47.94 o 
   9   3   0       62.20       27.28     34.90 o 
   0   4   0      626.57      592.74     30.08 o 
   1   4   0     8344.90     8690.69     69.08 o 
   2   4   0     3278.08     3081.94     48.63 o 
   3   4   0      750.56      699.56     25.09 o 
   4   4   0     6144.54     6267.18     79.01 o 
   5   4   0     3192.98     3141.89     60.02 o 
   6   4   0      815.28      850.61     54.28 o 
   7   4   0     1776.66     1845.57     85.66 o 
   8   4   0     1045.12     1031.21     73.86 o 
   9   4   0      138.80       89.13     70.65 o 
   1   5   0       28.79       23.87      7.30 o 
   2   5   0      200.68      235.67     16.29 o 
   3   5   0       13.91       15.56      7.09 o 
   4   5   0      542.22      548.64     25.85 o 
   5   5   0        8.83        0.07      8.21 o 
   6   5   0        0.74       11.23     14.57 o 
   7   5   0        5.32       11.18     18.41 o 
   8   5   0        6.98       46.96     33.70 o 
   9   5   0       14.57      -32.82     32.82 o 
   0   6   0       73.33       37.44     12.88 o 
   1   6   0     4553.45     4308.32     75.69 o 
   2   6   0    12313.88    12986.06    107.95 o 
   3   6   0     4152.61     4378.77     68.10 o 
   4   6   0     6631.35     6846.08     90.92 o 
   5   6   0     1401.61     1398.71     57.19 o 
   6   6   0       67.06       56.28     20.99 o 
   7   6   0     1115.42     1276.42     95.50 o 
   8   6   0      574.42      745.55     87.21 o 
   1   7   0      117.89      115.04     15.14 o 
   2   7   0     1383.71     1413.02     38.33 o 
   3   7   0      471.40      447.64     24.38 o 
   4   7   0      323.27      309.50     23.31 o 
   5   7   0      150.69      139.77     18.62 o 
   6   7   0      103.14       90.67     20.63 o 
   7   7   0       34.81       30.38     21.95 o 
   8   7   0       18.97       30.47     34.05 o 
   0   8   0     7386.11     7497.56    144.18 o 
   1   8   0     5386.06     5637.55     86.99 o 
   2   8   0     6361.08     6849.54     88.11 o 
   3   8   0     7117.60     7377.06     96.94 o 
   4   8   0     1009.78     1018.90     39.60 o 
   5   8   0      323.15      322.64     26.21 o 
   6   8   0     1031.47     1123.73     54.79 o 
   7   8   0      175.29      195.13     39.05 o 
   8   8   0       67.35      127.97     45.08 o 
   1   9   0      342.77      365.36     25.12 o 
   2   9   0     1389.07     1428.09     42.74 o 
   3   9   0        0.10       -2.77      6.80 o 
   4   9   0      555.19      506.17     29.96 o 
   5   9   0      280.37      277.02     26.95 o 
   6   9   0       11.69        1.22     14.10 o 
   7   9   0      215.78      186.58     39.33 o 
   8   9   0       42.51       42.61     37.32 o 
   0  10   0     9331.90     8682.35    263.94 o 
   1  10   0     1643.79     1637.90     63.94 o 
   2  10   0      752.53      704.50     32.21 o 
   3  10   0     6138.81     6206.40     97.29 o 
   4  10   0      772.26      731.66     36.61 o 
   5  10   0      703.43      800.26     58.14 o 
   6  10   0     2720.80     2973.03     92.86 o 
   7  10   0      169.76      162.04     37.11 o 
   8  10   0      269.02      341.88     69.83 o 
   1  11   0        1.71        4.79      9.62 o 
   2  11   0      378.23      341.40     24.58 o 
   3  11   0      366.26      376.31     27.23 o 
   4  11   0      110.16       92.12     17.39 o 
   5  11   0        3.98       -9.13     14.18 o 
   6  11   0       21.72       30.60     20.19 o 
   7  11   0        2.68       -6.43     27.93 o 
   8  11   0       23.81       21.10     39.21 o 
   0  12   0     3726.33     3605.34    189.99 o 
   1  12   0     2138.60     1929.07     77.71 o 
   2  12   0     1642.75     1609.68     51.60 o 
   3  12   0      758.56      739.43     38.23 o 
   4  12   0      929.65      962.02     45.58 o 
   5  12   0     1168.04     1188.07     52.50 o 
   6  12   0      823.48      836.39     54.66 o 
   7  12   0     1200.96     1178.84    102.44 o 
   1  13   0        3.36        5.40     13.15 o 
   2  13   0      448.73      420.36     29.57 o 
   3  13   0        0.16        5.88     10.24 o 
   4  13   0       27.70       24.61     14.79 o 
   5  13   0      179.92      239.61     30.51 o 
   6  13   0      144.52      200.41     35.42 o 
   7  13   0       81.13       26.96     40.69 o 
   0  14   0     1275.52     1222.63    124.22 o 
   1  14   0     4112.74     4377.01    363.15 o 
   2  14   0     2990.00     3015.71     91.17 o 
   3  14   0      263.14      290.59     30.60 o 
   4  14   0      774.94      838.30     45.48 o 
   5  14   0      562.97      516.76     46.65 o 
   6  14   0      176.31      233.38     39.43 o 
   7  14   0      545.55      570.82     89.88 o 
   1  15   0     2507.11     2623.27    185.18 o 
   2  15   0      336.79      343.76     36.35 o 
   3  15   0       19.67       18.51     14.77 o 
   4  15   0        0.01       -5.89     14.19 o 
   5  15   0       43.37       44.34     23.85 o 
   6  15   0        3.38      -20.65     20.65 o 
   0  16   0      840.48      762.83    110.74 o 
   1  16   0     3202.00     3297.25    154.49 o 
   2  16   0     1882.67     1890.69     75.54 o 
   3  16   0      349.17      412.84     37.21 o 
   4  16   0     1209.91     1383.26     61.63 o 
   5  16   0      409.75      453.80     58.64 o 
   6  16   0       35.58       11.42     47.38 o 
   1  17   0      128.63       75.77     35.25 o 
   2  17   0        9.61       10.04     23.57 o 
   3  17   0        8.86       19.14     23.35 o 
   4  17   0       40.53       62.61     28.63 o 
   5  17   0       49.63       75.06     40.17 o 
   0  18   0     1137.76     1140.86    138.21 o 
   1  18   0      241.47      255.04     58.10 o 
   2  18   0      966.18     1039.99     95.80 o 
   3  18   0     2022.36     1986.40    104.44 o 
   4  18   0      292.26      236.61     56.31 o 
   5  18   0      343.35      553.09     85.88 o 
   1  19   0        7.92        3.60     28.04 o 
   2  19   0      130.41       89.39     53.17 o 
   3  19   0       10.87       19.91     32.77 o 
   4  19   0        0.23        3.62     28.27 o 
   0  20   0     1523.76     1403.25    169.37 o 
   1  20   0      434.56      471.93     82.11 o 
   2  20   0      271.86       85.06    152.34 o 
   3  20   0      648.69      681.85    141.60 o 
   1  21   0       92.98      111.52     49.42 o 
   2  21   0        0.62       13.41     34.13 o 
  -8   1   1      388.11      498.88     78.71 o 
  -7   1   1     2761.28     2548.14    136.09 o 
  -6   1   1     4296.93     4496.40    156.67 o 
  -5   1   1      127.12       99.94     14.33 o 
  -4   1   1      641.54      503.22     24.32 o 
  -3   1   1     4961.68     4873.47     66.30 o 
  -2   1   1      148.02      139.81     11.99 o 
  -1   1   1     5427.46     5795.03     46.53 o 
   0   1   1    10100.62    11033.74     57.73 o 
   1   1   1     4591.39     4643.45     47.68 o 
   2   1   1    35533.31    36822.76    177.00 o 
   3   1   1     9098.32     9157.79     99.70 o 
   4   1   1      366.96      315.12     22.71 o 
   5   1   1     3641.18     3717.32     76.77 o 
   6   1   1     1777.98     1725.05    101.31 o 
   7   1   1      158.16      141.38     42.53 o 
   8   1   1      298.85      356.81     68.76 o 
   9   1   1      352.26      433.98     81.32 o 
  -9   2   1       14.51      -24.17     24.96 o 
  -8   2   1      305.76      222.71     55.38 o 
  -7   2   1       85.53       99.30     37.58 o 
  -6   2   1       50.51       64.52     25.08 o 
  -5   2   1        3.78       -0.66      8.65 o 
  -4   2   1        0.50       13.75      7.75 o 
  -3   2   1     2648.60     2873.11     58.69 o 
  -2   2   1      628.39      628.58     18.25 o 
  -1   2   1     1897.67     2045.83     33.57 o 
   0   2   1      816.01      754.24     22.79 o 
   1   2   1     2139.95     2258.07     31.30 o 
   2   2   1     1884.67     2008.67     37.56 o 
   3   2   1      192.88      153.35     25.14 o 
   4   2   1       80.22       92.35     15.13 o 
   5   2   1       37.70       59.08     14.24 o 
   6   2   1      626.66      601.27     62.45 o 
   7   2   1       91.05      127.38     41.24 o 
   8   2   1        6.61      -12.99     29.31 o 
   9   2   1      162.30       36.84     48.43 o 
  -9   3   1      450.36      162.40    165.57 o 
  -8   3   1     1014.28     1064.46     96.25 o 
  -7   3   1     1291.09     1333.29     96.26 o 
  -6   3   1     2187.32     2145.69    151.99 o 
  -5   3   1     3155.23     3246.95    104.27 o 
  -4   3   1     1972.59     2027.33     85.15 o 
  -3   3   1     2025.96     1865.86     36.69 o 
  -2   3   1    10290.48    10497.04     77.38 o 
  -1   3   1      140.22       97.87      9.48 o 
   0   3   1      108.82       88.90     11.66 o 
   1   3   1    31763.63    33603.89    123.51 o 
   2   3   1     9961.35    10158.57     75.54 o 
   3   3   1     4495.61     4549.16     57.78 o 
   4   3   1     2439.94     2275.70     51.57 o 
   5   3   1     1307.25     1260.54     41.75 o 
   6   3   1     1770.00     1698.68    100.78 o 
   7   3   1      487.96      526.51     69.80 o 
   8   3   1      174.12      184.57     53.59 o 
   9   3   1      280.44      107.94    146.06 o 
  -9   4   1       37.68       22.13     24.68 o 
  -8   4   1       38.36       38.51     30.63 o 
  -7   4   1      128.39      124.38     30.97 o 
  -6   4   1        4.21       -5.67     16.78 o 
  -5   4   1        0.10        3.05      9.86 o 
  -4   4   1      792.38      798.66     26.72 o 
  -3   4   1       37.23       31.06      7.44 o 
  -2   4   1     1055.99     1119.37     27.99 o 
  -1   4   1        1.18        5.12      4.88 o 
   0   4   1     2068.62     2030.50     75.90 o 
   1   4   1     1054.32     1041.91     24.87 o 
   2   4   1      156.36      164.02     12.65 o 
   3   4   1      828.52      832.98     26.59 o 
   4   4   1      219.37      217.80     17.14 o 
   5   4   1        6.96        7.51      8.31 o 
   6   4   1       89.53      108.30     21.44 o 
   7   4   1      111.97       69.69     33.27 o 
   8   4   1       50.86       71.18     38.55 o 
  -9   5   1      436.51       84.88    189.50 o 
  -8   5   1     1320.60     1320.24    159.79 o 
  -7   5   1      383.50      383.15     49.81 o 
  -6   5   1      581.37      564.32     45.40 o 
  -5   5   1     6195.83     6499.28     81.26 o 
  -4   5   1     1297.49     1294.62     47.27 o 
  -3   5   1      503.49      439.29     21.84 o 
  -2   5   1    14162.25    14604.80    106.84 o 
  -1   5   1     7373.87     7639.67     76.08 o 
   0   5   1     2488.54     2411.45     56.30 o 
   1   5   1     7252.49     7129.93     68.71 o 
   2   5   1     1772.63     1678.11     37.65 o 
   3   5   1     2367.25     2294.56     48.37 o 
   4   5   1     8551.58     8816.79    102.25 o 
   5   5   1     1389.11     1380.37     44.87 o 
   6   5   1      255.00      250.84     29.22 o 
   7   5   1      946.95     1185.68    174.49 o 
   8   5   1      319.65      147.43     83.37 o 
  -9   6   1       40.36       -6.48     32.46 o 
  -8   6   1      159.53      198.18     42.37 o 
  -7   6   1       14.29       63.74     46.78 o 
  -6   6   1      507.98      441.74     41.47 o 
  -5   6   1      450.39      438.73     27.34 o 
  -4   6   1      169.49      148.07     16.81 o 
  -3   6   1       51.21       32.49      9.01 o 
  -2   6   1      798.95      945.52     32.55 o 
  -1   6   1     1133.20     1195.68     33.22 o 
   0   6   1      415.44      436.07     27.25 o 
   1   6   1     1380.59     1430.51     33.60 o 
   2   6   1     1458.99     1593.34     38.79 o 
   3   6   1      171.00      150.77     16.49 o 
   4   6   1      279.70      264.78     22.02 o 
   5   6   1       25.23       12.24     10.61 o 
   6   6   1     1259.66     1281.67     55.61 o 
   7   6   1        2.37       -7.93     23.31 o 
   8   6   1        5.49      -10.27     29.80 o 
  -8   7   1      592.11      635.66     64.31 o 
  -7   7   1      114.06      104.52     29.75 o 
  -6   7   1      219.95      227.89     36.73 o 
  -5   7   1     2780.05     2973.85     77.15 o 
  -4   7   1     1439.72     1386.66     42.60 o 
  -3   7   1     2181.30     2114.48     49.79 o 
  -2   7   1     5966.97     6012.73     87.27 o 
  -1   7   1     2819.15     2638.54     55.31 o 
   0   7   1     4242.74     4254.24     86.55 o 
   1   7   1     8105.41     8406.00     85.77 o 
   2   7   1     4588.84     4741.40     70.41 o 
   3   7   1     2134.52     2048.42     50.02 o 
   4   7   1     3610.10     3663.18     74.94 o 
   5   7   1     1384.36     1394.22     48.04 o 
   6   7   1     1002.29      981.79     74.49 o 
   7   7   1     1028.29     1009.38     90.91 o 
   8   7   1      362.25      119.86    202.37 o 
  -8   8   1      195.06      160.86     39.65 o 
  -7   8   1       14.45       24.29     21.48 o 
  -6   8   1      207.21      165.81     39.22 o 
  -5   8   1        0.10       -2.74      9.81 o 
  -4   8   1       17.46       17.03      9.60 o 
  -3   8   1        0.13        2.93      7.38 o 
  -2   8   1       49.12       46.37     12.20 o 
  -1   8   1      136.69      118.54     15.93 o 
   0   8   1      650.36      645.26     37.51 o 
   1   8   1       75.00       66.61     11.90 o 
   2   8   1        3.97       10.53      7.73 o 
   3   8   1      278.10      276.38     22.65 o 
   4   8   1      415.61      404.08     27.48 o 
   5   8   1        0.05        2.55      9.84 o 
   6   8   1       45.71       71.35     20.19 o 
   7   8   1       88.56       29.35     29.16 o 
   8   8   1       35.77       19.96     30.36 o 
  -8   9   1      222.80      281.70     49.94 o 
  -7   9   1     1112.66     1225.76     76.29 o 
  -6   9   1     2087.65     2102.31     75.91 o 
  -5   9   1       43.23       37.34     13.48 o 
  -4   9   1     1410.20     1369.19     46.42 o 
  -3   9   1     2182.07     2098.76     54.36 o 
  -2   9   1      465.63      368.57     24.98 o 
  -1   9   1    10176.11    10594.39    155.05 o 
   0   9   1     6535.62     6581.91    146.99 o 
   1   9   1      655.98      579.41     36.57 o 
   2   9   1     4055.67     3925.03     70.30 o 
   3   9   1     3990.70     4020.29     75.90 o 
   4   9   1      793.04      778.31     36.47 o 
   5   9   1     4431.38     4727.68     92.28 o 
   6   9   1     1618.70     1698.72     69.33 o 
   7   9   1       29.11       65.15     54.19 o 
   8   9   1      691.95      685.05    119.59 o 
  -8  10   1       82.77      110.14     36.56 o 
  -7  10   1       39.17       58.76     29.65 o 
  -6  10   1      127.32      110.08     26.29 o 
  -5  10   1      106.16       75.11     19.83 o 
  -4  10   1        4.58       -7.93      7.93 o 
  -3  10   1        8.32        4.41      8.36 o 
  -2  10   1       12.52       30.03     10.56 o 
  -1  10   1      631.68      654.71     41.73 o 
   0  10   1      150.15      133.47     28.60 o 
   1  10   1       28.08       37.14     10.01 o 
   2  10   1        1.57       -3.50      7.10 o 
   3  10   1        9.90        0.91      8.95 o 
   4  10   1        3.69       11.76     11.26 o 
   5  10   1        1.33       -4.02     11.49 o 
   6  10   1        6.04       16.23     20.54 o 
   7  10   1      126.86      149.34     48.67 o 
   8  10   1       78.51       20.80     70.59 o 
  -8  11   1      751.43      777.38     75.31 o 
  -7  11   1      901.29      994.07     79.63 o 
  -6  11   1     1356.78     1500.11     68.99 o 
  -5  11   1      644.79      699.21     39.25 o 
  -4  11   1     1321.67     1223.23     47.57 o 
  -3  11   1     1682.19     1620.53     52.00 o 
  -2  11   1      490.34      433.35     29.97 o 
  -1  11   1     3683.32     3751.58    102.46 o 
   0  11   1     5165.16     5172.67    121.46 o 
   1  11   1     1081.06     1051.20     50.37 o 
   2  11   1     2623.77     2621.84     63.08 o 
   3  11   1     2890.35     2868.33     69.58 o 
   4  11   1     1151.05     1118.56     46.92 o 
   5  11   1     1363.77     1384.11     54.52 o 
   6  11   1      888.26      956.34     68.73 o 
   7  11   1      401.73      424.40     74.74 o 
  -7  12   1       71.95      102.82     36.38 o 
  -6  12   1       41.95       46.93     22.14 o 
  -5  12   1      195.03      182.62     29.97 o 
  -4  12   1      243.17      260.25     28.08 o 
  -3  12   1      534.74      498.10     31.60 o 
  -2  12   1        4.49        4.89     10.95 o 
  -1  12   1      324.83      247.38     34.56 o 
   0  12   1     1684.69     1730.07     94.70 o 
   1  12   1      113.70       92.25     24.27 o 
   2  12   1      199.56      167.94     21.32 o 
   3  12   1      199.93      149.25     21.23 o 
   4  12   1       76.35       78.78     17.93 o 
   5  12   1        2.68        1.53     12.53 o 
   6  12   1       15.73       -2.79     22.91 o 
   7  12   1      253.39      313.93     71.95 o 
  -7  13   1      853.98     1016.18     91.50 o 
  -6  13   1      571.72      585.98     49.86 o 
  -5  13   1     1581.44     1620.59     70.46 o 
  -4  13   1      640.48      689.08     39.76 o 
  -3  13   1     1113.24     1106.22     46.91 o 
  -2  13   1     2754.51     2711.25     97.36 o 
  -1  13   1     1304.26     1248.58     66.57 o 
   0  13   1     2062.39     2065.35    107.33 o 
   1  13   1     3536.05     3518.15     99.02 o 
   2  13   1     1688.05     1657.50     55.46 o 
   3  13   1      617.25      677.24     38.96 o 
   4  13   1     1220.66     1287.69     54.21 o 
   5  13   1      593.80      634.52     41.97 o 
   6  13   1      625.81      673.40     62.45 o 
   7  13   1      641.36      652.97     93.12 o 
  -7  14   1       75.42       71.39     44.38 o 
  -6  14   1      116.33       74.42     27.22 o 
  -5  14   1      122.89      120.94     28.30 o 
  -4  14   1       62.31       75.03     19.95 o 
  -3  14   1        4.59       -8.17     11.65 o 
  -2  14   1        3.00       -1.81     14.47 o 
  -1  14   1      215.56      199.91     41.33 o 
   0  14   1      652.58      686.52     66.67 o 
   1  14   1      619.08      642.97     48.65 o 
   2  14   1        3.60       13.99     13.25 o 
   3  14   1      160.35      128.26     22.83 o 
   4  14   1       42.05       45.68     18.09 o 
   5  14   1        0.75       13.74     15.97 o 
   6  14   1        1.26       25.80     28.80 o 
  -6  15   1      338.11      363.90     54.31 o 
  -5  15   1     1556.57     1765.77    124.57 o 
  -4  15   1      569.38      701.89     49.24 o 
  -3  15   1      203.52      199.54     32.15 o 
  -2  15   1     2514.69     2713.52    105.79 o 
  -1  15   1      666.60      671.60     54.78 o 
   0  15   1      619.83      607.42     65.83 o 
   1  15   1     4031.22     4051.44    165.32 o 
   2  15   1      963.29      878.22     79.01 o 
   3  15   1     1587.03     1742.08     74.07 o 
   4  15   1     2548.21     2587.43     91.05 o 
   5  15   1      283.22      282.51     47.33 o 
   6  15   1      127.19      191.11     60.77 o 
  -6  16   1      206.71      131.52     40.71 o 
  -5  16   1      176.52      182.72     43.39 o 
  -4  16   1       56.40       57.20     23.45 o 
  -3  16   1        2.86       -6.59     16.33 o 
  -2  16   1       33.51        1.31     18.02 o 
  -1  16   1       24.60       47.02     28.44 o 
   0  16   1       63.25        4.27     23.58 o 
   1  16   1      106.62      108.85     36.00 o 
   2  16   1       22.19       22.32     25.20 o 
   3  16   1      291.19      324.15     41.02 o 
   4  16   1        9.02       -9.68     19.14 o 
   5  16   1       37.80       20.40     36.16 o 
   6  16   1       72.75       71.51     46.65 o 
  -5  17   1      895.57      977.03     95.23 o 
  -4  17   1      838.25      922.26     60.50 o 
  -3  17   1      330.26      367.37     45.32 o 
  -2  17   1      222.38      272.64     46.65 o 
  -1  17   1      428.13      458.82     75.57 o 
   0  17   1     1043.27     1289.63    102.06 o 
   1  17   1     1689.21     1855.61    121.30 o 
   2  17   1     1863.64     1964.70    126.12 o 
   3  17   1     1737.46     1783.15    121.92 o 
   4  17   1     1059.01      971.62     64.06 o 
   5  17   1      470.02      557.37     87.22 o 
  -5  18   1        4.85       13.55     35.95 o 
  -4  18   1        0.62        2.83     22.43 o 
  -3  18   1       64.07       77.35     27.48 o 
  -2  18   1       74.52       41.23     25.46 o 
  -1  18   1        8.16       13.27     25.21 o 
   0  18   1       76.22       28.95     28.54 o 
   1  18   1      175.99      179.65     49.65 o 
   2  18   1        7.43        4.71     27.86 o 
   3  18   1      220.02      179.47    124.55 o 
   4  18   1        0.02       15.45     33.15 o 
  -4  19   1      748.65      694.36     97.18 o 
  -3  19   1     1512.27     1635.90    118.42 o 
  -2  19   1      125.86       86.32     45.80 o 
  -1  19   1      953.01     1216.23    151.72 o 
   0  19   1     1029.04     1075.92    100.65 o 
   1  19   1       96.08      149.96     49.32 o 
   2  19   1     1666.68     1733.45    179.12 o 
   3  19   1      939.54      947.29    137.80 o 
   4  19   1      216.71       87.24    184.95 o 
  -3  20   1       17.83        7.07     28.69 o 
  -2  20   1       23.11       -8.10     60.43 o 
  -1  20   1       17.68       -1.82     28.69 o 
   0  20   1        0.02       12.02     32.74 o 
   1  20   1       17.75        8.60     30.25 o 
   2  20   1       38.67       52.05     41.84 o 
   3  20   1       56.59       20.58     43.33 o 
  -2  21   1      595.96      644.30    142.24 o 
  -1  21   1      814.38      646.46    179.55 o 
   0  21   1      928.57     1002.84    107.52 o 
   1  21   1      476.36      561.48     96.31 o 
  -9   0   2      325.74       10.99     41.24 o 
  -8   0   2      440.32      372.31     94.45 o 
  -7   0   2     3311.75     2945.62    196.09 o 
  -6   0   2     2141.28     2381.62    161.28 o 
  -5   0   2     2885.40     3038.87    163.20 o 
  -4   0   2    12446.38    13458.09    302.36 o 
  -3   0   2     1588.60     1530.01     41.96 o 
  -2   0   2      801.89      733.79     31.45 o 
  -1   0   2    35411.39    37629.71    318.76 o 
   0   0   2     1606.06     1623.67     47.61 o 
   1   0   2    14695.95    16242.87    168.15 o 
   2   0   2     1776.06     1577.03     59.88 o 
   3   0   2     4717.33     4752.33    156.39 o 
   4   0   2    13192.36    13792.85    522.02 o 
   5   0   2     6449.59     6497.82    229.32 o 
   6   0   2      751.94      842.23    105.40 o 
   7   0   2     1592.92     1477.19    149.77 o 
   8   0   2      891.44      870.60    130.95 o 
  -9   1   2       29.01        1.46     24.72 o 
  -8   1   2       13.39       14.48     26.75 o 
  -7   1   2       58.79       29.17     23.95 o 
  -6   1   2       71.30       50.45     23.33 o 
  -5   1   2       21.96       22.37     17.31 o 
  -4   1   2      729.47      782.77     29.30 o 
  -3   1   2        0.45       -3.57      5.69 o 
  -2   1   2     2567.31     2622.93     37.93 o 
  -1   1   2       26.84       24.03      8.99 o 
   0   1   2       49.04       58.59      7.46 o 
   1   1   2      270.17      312.51     17.82 o 
   2   1   2       83.36       81.03     12.50 o 
   3   1   2       22.55       16.87      8.38 o 
   4   1   2      122.02      119.92     18.49 o 
   5   1   2        0.85       -6.81      9.08 o 
   6   1   2       51.17       72.17     21.12 o 
   7   1   2       55.08       37.51     42.99 o 
   8   1   2       52.15       39.51     58.29 o 
  -8   2   2      494.76      480.20     75.07 o 
  -7   2   2     1259.16     1229.57     92.31 o 
  -6   2   2     1656.47     1657.69    109.35 o 
  -5   2   2     3094.08     3057.37     65.26 o 
  -4   2   2     6569.81     6639.03     96.97 o 
  -3   2   2     4053.45     4029.41     56.98 o 
  -2   2   2     1119.87     1028.06     34.92 o 
  -1   2   2     3290.70     3252.41     46.63 o 
   0   2   2     9079.62     9557.83     69.21 o 
   1   2   2      913.59      810.52     22.91 o 
   2   2   2     1619.97     1440.10     27.23 o 
   3   2   2     6662.99     6771.47     99.25 o 
   4   2   2     4427.01     4650.69     90.02 o 
   5   2   2     3487.59     3485.64     92.07 o 
   6   2   2     1478.12     1538.24     73.74 o 
   7   2   2      643.84      716.38     75.30 o 
   8   2   2      429.80      404.10     72.47 o 
  -9   3   2       91.73      -23.30     26.29 o 
  -8   3   2        2.85        4.42     24.46 o 
  -7   3   2        4.86       -1.71     19.82 o 
  -6   3   2       85.10       86.46     29.40 o 
  -5   3   2     1070.07     1125.80     70.75 o 
  -4   3   2       52.55       86.66     15.81 o 
  -3   3   2     2891.18     3019.39     49.72 o 
  -2   3   2      108.34       91.17     11.12 o 
  -1   3   2      762.37      778.49     20.87 o 
   0   3   2     1216.73     1285.17     23.78 o 
   1   3   2     9240.59     9972.04     81.95 o 
   2   3   2     1518.22     1546.77     34.35 o 
   3   3   2     1406.57     1385.51     36.72 o 
   4   3   2      205.17      166.80     17.32 o 
   5   3   2      298.96      327.74     25.13 o 
   6   3   2       21.94       12.50     15.73 o 
   7   3   2      497.46      531.39     73.37 o 
   8   3   2       94.15       49.45     49.28 o 
  -9   4   2      615.51      369.38    322.49 o 
  -8   4   2     1498.71     1573.90    172.90 o 
  -7   4   2      383.05      370.82     62.32 o 
  -6   4   2     1163.31     1265.99     84.77 o 
  -5   4   2     2778.08     2757.51    113.56 o 
  -4   4   2      807.20      778.26     32.61 o 
  -3   4   2     2985.48     2868.15     48.69 o 
  -2   4   2     7812.59     7939.81     82.56 o 
  -1   4   2     1577.08     1481.15     29.61 o 
   0   4   2    12092.02    12310.47    115.02 o 
   1   4   2    12870.06    13161.19     93.10 o 
   2   4   2     2120.34     2042.70     37.07 o 
   3   4   2     8339.57     8515.23    100.84 o 
   4   4   2     3699.50     3676.56     61.76 o 
   5   4   2      394.84      369.54     24.01 o 
   6   4   2      811.42      733.57     53.99 o 
   7   4   2      645.69      636.82    149.94 o 
   8   4   2      231.21      101.01    110.07 o 
  -9   5   2        9.22      -26.28     28.99 o 
  -8   5   2        0.25       -4.16     22.17 o 
  -7   5   2       35.19       25.01     19.65 o 
  -6   5   2      273.67      220.31     35.16 o 
  -5   5   2       56.87       54.75     13.60 o 
  -4   5   2      101.31      103.77     15.21 o 
  -3   5   2      396.40      395.46     20.68 o 
  -2   5   2       26.96       21.32      7.32 o 
  -1   5   2       34.56       34.75      6.69 o 
   0   5   2     1006.34     1115.18     41.65 o 
   1   5   2      333.56      339.91     16.78 o 
   2   5   2      114.95      120.82     13.43 o 
   3   5   2      110.59       97.92     12.57 o 
   4   5   2        5.93        7.87      7.46 o 
   5   5   2       16.03        3.17      8.98 o 
   6   5   2        0.59        9.88     16.25 o 
   7   5   2       28.71       30.11     27.80 o 
   8   5   2       54.00       35.46     31.03 o 
  -9   6   2      524.90      628.34     70.83 o 
  -8   6   2     2135.22     2135.53    156.63 o 
  -7   6   2      306.59      221.67     38.50 o 
  -6   6   2     1839.21     1841.11     81.61 o 
  -5   6   2     5144.25     5344.88    102.59 o 
  -4   6   2     1472.21     1449.25     40.99 o 
  -3   6   2     5207.75     5164.91     73.36 o 
  -2   6   2     1170.75      932.80     31.93 o 
  -1   6   2       35.28       76.84      9.64 o 
   0   6   2     5201.27     5100.51     94.23 o 
   1   6   2     9070.22     9452.05     93.83 o 
   2   6   2     4342.89     4407.57     64.53 o 
   3   6   2     4195.02     3992.52     67.13 o 
   4   6   2     1524.78     1540.86     46.15 o 
   5   6   2       42.17       43.22     13.44 o 
   6   6   2     1990.77     2086.37     90.88 o 
   7   6   2     1973.87     1797.01    168.11 o 
   8   6   2      485.90      452.27    114.81 o 
  -9   7   2       37.17       27.66     32.35 o 
  -8   7   2      183.31      192.70     42.23 o 
  -7   7   2       88.26       81.03     29.48 o 
  -6   7   2      563.72      649.59     75.23 o 
  -5   7   2       27.86       46.06     14.92 o 
  -4   7   2        1.44        5.53      7.70 o 
  -3   7   2      969.61     1071.42     35.75 o 
  -2   7   2       28.95       10.36      7.41 o 
  -1   7   2      150.98      165.09     22.61 o 
   0   7   2        0.41       -5.03      7.13 o 
   1   7   2     1773.42     1870.86     77.57 o 
   2   7   2      765.53      768.88     30.00 o 
   3   7   2       93.17      111.31     18.09 o 
   4   7   2      848.68      829.96     35.71 o 
   5   7   2       76.64       75.42     19.10 o 
   6   7   2       17.21       20.69     20.06 o 
   7   7   2      114.15      148.91     46.81 o 
   8   7   2       47.31      -14.95     30.82 o 
  -8   8   2     1114.79     1157.56     79.77 o 
  -7   8   2     3941.42     4247.86    136.64 o 
  -6   8   2     2029.98     2143.66     89.64 o 
  -5   8   2     1238.85     1146.89     51.15 o 
  -4   8   2     3604.09     3580.16     76.52 o 
  -3   8   2     1065.04      939.91     35.77 o 
  -2   8   2      357.32      275.40     20.59 o 
  -1   8   2     1926.98     1770.00     69.09 o 
   0   8   2     2021.07     1802.94     51.68 o 
   1   8   2     3278.37     3279.15     64.42 o 
   2   8   2     2581.86     2459.23     53.68 o 
   3   8   2      587.48      533.69     28.54 o 
   4   8   2     1301.87     1211.64     44.20 o 
   5   8   2     3015.22     2978.80     87.93 o 
   6   8   2     1601.68     1622.68     84.33 o 
   7   8   2      992.61     1036.77    130.84 o 
   8   8   2      769.58      556.69    127.72 o 
  -8   9   2        0.40      -25.03     26.51 o 
  -7   9   2        0.14       -9.61     19.45 o 
  -6   9   2       77.53       46.78     20.62 o 
  -5   9   2      113.79      117.13     21.77 o 
  -4   9   2      117.97       96.66     16.11 o 
  -3   9   2      828.50      887.03     40.07 o 
  -2   9   2        2.74       -3.65      6.90 o 
  -1   9   2      292.69      353.51     31.05 o 
   0   9   2      190.32      224.50     18.01 o 
   1   9   2      186.68      142.83     17.38 o 
   2   9   2      195.69      198.53     20.00 o 
   3   9   2      241.99      203.26     21.92 o 
   4   9   2        1.40       -6.61      9.42 o 
   5   9   2       28.16        9.61     15.32 o 
   6   9   2      234.39      208.14     40.05 o 
   7   9   2       40.83       23.72     35.41 o 
  -8  10   2      420.36      515.85     65.76 o 
  -7  10   2     2840.50     3226.47    123.69 o 
  -6  10   2      585.65      640.98     80.10 o 
  -5  10   2      114.64       97.63     20.36 o 
  -4  10   2     4359.86     4340.56     85.21 o 
  -3  10   2      749.35      655.55     32.45 o 
  -2  10   2     1032.14      986.63     39.61 o 
  -1  10   2     5667.63     5401.97    120.19 o 
   0  10   2      957.68      935.67     34.47 o 
   1  10   2     1722.38     1779.40     52.35 o 
   2  10   2     6452.53     6494.73    126.94 o 
   3  10   2     1744.66     1725.16     52.59 o 
   4  10   2      914.07      998.87     43.73 o 
   5  10   2     1819.27     1857.35     73.77 o 
   6  10   2      324.57      335.37     49.40 o 
   7  10   2      647.07      819.54    122.18 o 
  -8  11   2       17.67       64.65     32.41 o 
  -7  11   2       46.99       36.28     27.37 o 
  -6  11   2       17.96       14.63     17.47 o 
  -5  11   2        0.20      -12.19     12.19 o 
  -4  11   2       14.30       12.93     12.05 o 
  -3  11   2      141.24      112.70     20.06 o 
  -2  11   2       43.24       33.54     12.46 o 
  -1  11   2        2.15       -8.58      8.58 o 
   0  11   2      204.83      209.67     30.63 o 
   1  11   2      421.51      362.32     30.05 o 
   2  11   2      275.95      255.75     27.67 o 
   3  11   2       59.81       64.54     15.55 o 
   4  11   2      361.62      353.73     30.62 o 
   5  11   2        8.49        1.33     14.83 o 
   6  11   2        7.77        2.42     22.34 o 
   7  11   2        0.14      -15.30     26.39 o 
  -7  12   2      671.17      668.03     65.81 o 
  -6  12   2     1315.73     1402.05     70.35 o 
  -5  12   2      789.67      800.50     49.20 o 
  -4  12   2      408.52      379.93     31.71 o 
  -3  12   2     1661.46     1770.58    112.20 o 
  -2  12   2     1822.33     1855.69     78.44 o 
  -1  12   2     4283.18     4372.39    119.57 o 
   0  12   2     3946.77     3824.32     77.15 o 
   1  12   2     1147.25     1091.10     51.75 o 
   2  12   2     1084.05     1147.14     50.56 o 
   3  12   2     1504.38     1571.64     54.54 o 
   4  12   2     1841.74     1850.00     62.04 o 
   5  12   2     1389.00     1415.77     68.63 o 
   6  12   2     1061.03     1102.90     78.72 o 
   7  12   2      162.63       49.83     85.98 o 
  -7  13   2       22.60       76.73     41.25 o 
  -6  13   2       31.55       28.97     24.73 o 
  -5  13   2      257.32      203.60     38.73 o 
  -4  13   2       12.10       11.73     14.63 o 
  -3  13   2        3.57       12.15     14.79 o 
  -2  13   2      260.41      223.83     42.78 o 
  -1  13   2      306.02      244.74     37.16 o 
   0  13   2       10.17       10.39     13.37 o 
   1  13   2      377.13      299.28     51.82 o 
   2  13   2      594.22      646.29     50.96 o 
   3  13   2      644.90      616.68     43.30 o 
   4  13   2       73.03       52.02     17.67 o 
   5  13   2       21.66       25.62     22.07 o 
   6  13   2        6.24       -9.73     32.51 o 
  -7  14   2      274.41      378.42     74.96 o 
  -6  14   2      753.64      862.25    100.97 o 
  -5  14   2     1786.21     1707.61    111.90 o 
  -4  14   2      929.49      931.93     55.48 o 
  -3  14   2     2789.91     2959.77     93.37 o 
  -2  14   2     2376.99     2492.59     99.45 o 
  -1  14   2       19.94       21.89     15.22 o 
   0  14   2      639.27      675.63     52.89 o 
   1  14   2     1514.27     1527.48    100.43 o 
   2  14   2      485.53      469.67     58.01 o 
   3  14   2     1669.09     1729.57     87.47 o 
   4  14   2     1686.23     1638.04     88.19 o 
   5  14   2      682.32      607.12     60.95 o 
   6  14   2      915.92     1094.29    103.89 o 
  -6  15   2        0.14      -24.63     24.63 o 
  -5  15   2        7.46      -19.19     21.85 o 
  -4  15   2      151.80      150.53     30.63 o 
  -3  15   2      120.10       93.21     23.50 o 
  -2  15   2      120.34       85.69     27.17 o 
  -1  15   2      251.80      248.56     41.04 o 
   0  15   2     1007.92     1033.72    121.68 o 
   1  15   2      116.78       67.55     30.57 o 
   2  15   2      656.56      557.79     67.18 o 
   3  15   2      807.92      780.77     63.70 o 
   4  15   2      167.13      117.59     34.64 o 
   5  15   2      131.78      132.47     38.78 o 
   6  15   2        5.59       -5.76     35.34 o 
  -6  16   2     1158.40     1303.91     90.00 o 
  -5  16   2     1882.34     1893.81    100.82 o 
  -4  16   2      553.96      588.96     60.54 o 
  -3  16   2      872.18      815.58     55.17 o 
  -2  16   2     1201.17     1194.14     76.05 o 
  -1  16   2       76.37       73.71     27.25 o 
   0  16   2      788.54      895.75    131.63 o 
   1  16   2      791.41      928.43     86.63 o 
   2  16   2      330.60      333.11     63.95 o 
   3  16   2     1831.87     1899.62     99.20 o 
   4  16   2      943.22      855.99     73.07 o 
   5  16   2      574.32      577.91     72.75 o 
  -5  17   2      153.70      159.96     40.51 o 
  -4  17   2        4.93       -1.16     20.28 o 
  -3  17   2      203.39      238.90     38.18 o 
  -2  17   2        0.11       10.89     20.51 o 
  -1  17   2       64.52       69.74     27.79 o 
   0  17   2       17.69      -11.57     31.29 o 
   1  17   2       69.82       39.10     35.86 o 
   2  17   2       58.84       35.25     32.71 o 
   3  17   2       31.83       61.60     36.24 o 
   4  17   2       77.85      100.33     35.92 o 
   5  17   2       24.99        3.30     39.75 o 
  -5  18   2      414.19      406.39     61.87 o 
  -4  18   2     1321.13     1386.63     76.34 o 
  -3  18   2      546.00      614.70     53.98 o 
  -2  18   2      287.61      357.13     53.41 o 
  -1  18   2     1069.14      991.06     95.31 o 
   0  18   2      344.72      308.24     64.91 o 
   1  18   2     1266.72     1308.80    108.38 o 
   2  18   2     2373.21     2344.94    205.31 o 
   3  18   2      332.01       90.70    129.22 o 
   4  18   2      545.23      734.90     93.46 o 
  -4  19   2       28.91        1.22     24.55 o 
  -3  19   2       19.56        7.88     22.55 o 
  -2  19   2       52.51       22.72     27.13 o 
  -1  19   2       73.28       10.20     57.87 o 
   0  19   2       23.11       24.21     30.21 o 
   1  19   2       28.77      104.68     43.87 o 
   2  19   2       25.17       36.72     46.53 o 
   3  19   2        2.93      -13.58     30.16 o 
  -3  20   2      564.78      637.45     93.31 o 
  -2  20   2      495.45      183.70    229.30 o 
  -1  20   2     1409.26     1588.62    177.88 o 
   0  20   2      566.71      593.08     93.12 o 
   1  20   2      371.34      366.75     75.62 o 
   2  20   2     1015.65     1104.70    154.66 o 
  -1  21   2       58.80       27.84     44.82 o 
   0  21   2      216.49      249.24     63.91 o 
  -8   1   3     1264.75     1221.60    100.23 o 
  -7   1   3     1745.53     1814.71    111.33 o 
  -6   1   3      316.76      380.22     51.59 o 
  -5   1   3     1972.54     1840.95     90.72 o 
  -4   1   3     6941.21     7317.39     68.33 o 
  -3   1   3     6692.60     7317.68     76.27 o 
  -2   1   3    13681.86    14163.24    132.06 o 
  -1   1   3     7985.96     7861.03    129.01 o 
   0   1   3       39.43       22.36      6.30 o 
   1   1   3     5201.76     5114.47     64.30 o 
   2   1   3     1164.46     1103.15     40.68 o 
   3   1   3      227.74      239.75     24.48 o 
   4   1   3     1847.76     1869.74     62.60 o 
   5   1   3     3464.05     3494.05     91.57 o 
   6   1   3     2525.79     2361.88     85.21 o 
   7   1   3     1218.29     1413.92    107.60 o 
   8   1   3      342.52      367.39     72.20 o 
  -9   2   3        3.54       -7.31     26.78 o 
  -8   2   3      263.99      234.40     55.63 o 
  -7   2   3        2.46      -19.72     19.72 o 
  -6   2   3       26.23       27.70     22.94 o 
  -5   2   3      217.76      212.19     23.59 o 
  -4   2   3      936.23      880.05     29.02 o 
  -3   2   3      951.15     1075.70     33.75 o 
  -2   2   3      763.02      738.42     35.21 o 
  -1   2   3     2990.98     3103.98     64.78 o 
   0   2   3        7.10       11.70      5.84 o 
   1   2   3       76.18       80.08     10.47 o 
   2   2   3     1361.65     1385.30     45.86 o 
   3   2   3       39.51       53.44     13.19 o 
   4   2   3        4.97        5.96      7.92 o 
   5   2   3      221.68      159.99     26.85 o 
   6   2   3      464.83      439.17     52.44 o 
   7   2   3      254.64      275.83     58.15 o 
   8   2   3       65.32      100.36     45.56 o 
  -9   3   3      695.45      511.20    114.58 o 
  -8   3   3      426.15      499.55     82.28 o 
  -7   3   3     1101.81     1124.17    132.01 o 
  -6   3   3     1525.02     1411.66     89.84 o 
  -5   3   3      921.24      847.52     62.65 o 
  -4   3   3     1960.81     1905.03     44.40 o 
  -3   3   3     7249.57     7593.16     91.59 o 
  -2   3   3     5460.26     5642.71     71.32 o 
  -1   3   3     2576.10     2534.04     55.36 o 
   0   3   3    10685.45    11312.99     99.08 o 
   1   3   3     2477.60     2341.29     44.99 o 
   2   3   3     2204.44     2058.68     58.05 o 
   3   3   3     1646.79     1574.86     61.24 o 
   4   3   3      886.36      903.50     44.67 o 
   5   3   3     3279.18     3373.65     91.25 o 
   6   3   3     1051.23     1063.23     67.08 o 
   7   3   3      377.51      396.17     67.01 o 
   8   3   3      705.13      825.38     92.76 o 
  -9   4   3       73.99       33.53     36.21 o 
  -8   4   3       50.62       93.95     32.07 o 
  -7   4   3      129.00      150.11     41.91 o 
  -6   4   3       11.15      -14.06     17.48 o 
  -5   4   3       78.62       79.48     16.27 o 
  -4   4   3      431.37      428.04     26.57 o 
  -3   4   3      447.48      474.40     22.57 o 
  -2   4   3       44.17       28.13     11.40 o 
  -1   4   3       89.61      122.63     12.18 o 
   0   4   3     2792.28     2937.66     46.61 o 
   1   4   3      194.47      174.21     15.64 o 
   2   4   3     2539.46     2637.06     64.15 o 
   3   4   3      169.85      171.12     22.77 o 
   4   4   3        4.42        3.38      9.13 o 
   5   4   3      142.57      151.62     30.79 o 
   6   4   3      190.64      182.91     26.70 o 
   7   4   3        3.00       23.52     31.16 o 
   8   4   3       52.34       36.10     37.99 o 
  -9   5   3      580.96      774.22    136.07 o 
  -8   5   3      156.19      202.21     41.33 o 
  -7   5   3      186.26      221.55     40.46 o 
  -6   5   3     5665.68     5848.33    144.77 o 
  -5   5   3     3012.03     3044.49     95.13 o 
  -4   5   3      584.47      588.81     26.42 o 
  -3   5   3     5308.83     5152.26     79.21 o 
  -2   5   3     2236.72     2175.07     47.72 o 
  -1   5   3      832.35      692.30     58.03 o 
   0   5   3     4322.39     4102.73     78.36 o 
   1   5   3     4017.22     4133.17     59.75 o 
   2   5   3     4286.53     4277.68     76.31 o 
   3   5   3     5114.66     5240.22     65.38 o 
   4   5   3      712.43      710.63     37.43 o 
   5   5   3      459.08      447.40     32.92 o 
   6   5   3     1536.80     1557.61     71.35 o 
   7   5   3      671.04      594.05     79.20 o 
   8   5   3      612.88      652.51     97.73 o 
  -9   6   3       24.81        8.75     31.02 o 
  -8   6   3       71.82       57.42     31.17 o 
  -7   6   3       17.58       29.30     24.75 o 
  -6   6   3      408.59      394.52     47.96 o 
  -5   6   3      373.74      368.12     31.25 o 
  -4   6   3      668.44      602.18     40.41 o 
  -3   6   3       11.18       19.16      8.65 o 
  -2   6   3        2.28        8.52      6.41 o 
  -1   6   3     1673.85     1834.91     60.71 o 
   0   6   3      357.07      312.41     27.22 o 
   1   6   3        0.31        3.02      5.38 o 
   2   6   3     1706.63     1761.14     50.18 o 
   3   6   3       39.92       31.19      9.74 o 
   4   6   3       21.99       21.24     11.38 o 
   5   6   3      103.05       87.39     18.79 o 
   6   6   3      433.65      427.31     50.99 o 
   7   6   3      166.24       73.61     59.62 o 
  -8   7   3      220.47      204.61     43.56 o 
  -7   7   3     1133.51     1221.74     74.84 o 
  -6   7   3     5337.02     5501.39    143.07 o 
  -5   7   3     3833.38     3731.06    107.66 o 
  -4   7   3     2611.59     2706.73     60.39 o 
  -3   7   3     3476.38     3492.23     70.07 o 
  -2   7   3     1465.19     1437.05     39.54 o 
  -1   7   3     2127.92     1864.93     64.20 o 
   0   7   3      993.05      850.89     44.25 o 
   1   7   3     1103.64      980.72     32.12 o 
   2   7   3     2546.90     2482.25     60.58 o 
   3   7   3     2843.72     2703.41     69.06 o 
   4   7   3     1806.37     1695.35     58.94 o 
   5   7   3     1031.54     1019.23     72.39 o 
   6   7   3      624.97      570.35     55.44 o 
   7   7   3      348.66       61.54    127.49 o 
  -8   8   3      176.30      163.26     39.17 o 
  -7   8   3      112.88       92.03     30.09 o 
  -6   8   3        2.55      -15.56     15.56 o 
  -5   8   3      209.23      202.64     26.98 o 
  -4   8   3      506.26      542.26     29.56 o 
  -3   8   3        2.14        6.26      9.51 o 
  -2   8   3      198.60      152.94     16.90 o 
  -1   8   3      770.68      722.16     42.47 o 
   0   8   3       48.66       56.20     25.13 o 
   1   8   3     1429.21     1430.62     46.30 o 
   2   8   3       96.62       81.05     15.90 o 
   3   8   3      302.63      271.72     29.06 o 
   4   8   3        0.23       -9.24     10.83 o 
   5   8   3      399.35      364.77     38.58 o 
   6   8   3       53.31       32.64     23.79 o 
   7   8   3       75.29       27.09     69.88 o 
  -8   9   3      237.18      278.80     50.37 o 
  -7   9   3     1416.03     1544.90     85.14 o 
  -6   9   3      393.30      416.17     48.04 o 
  -5   9   3     4444.61     4577.20    104.92 o 
  -4   9   3     4892.88     5086.43     96.57 o 
  -3   9   3      831.89      790.21     36.54 o 
  -2   9   3     5923.20     5886.30    123.75 o 
  -1   9   3     1901.34     1792.49     69.31 o 
   0   9   3      207.58      178.41     27.56 o 
   1   9   3     2719.67     2658.43     54.05 o 
   2   9   3     1674.70     1637.91     56.43 o 
   3   9   3      659.24      648.58     40.31 o 
   4   9   3     2276.02     2339.57     79.16 o 
   5   9   3      857.91      809.49     51.66 o 
   6   9   3      174.89      177.76     38.45 o 
   7   9   3      966.19      811.94    128.99 o 
  -8  10   3        3.63       15.88     27.84 o 
  -7  10   3      123.01      126.45     35.13 o 
  -6  10   3        0.47        2.91     20.08 o 
  -5  10   3      356.91      357.25     34.82 o 
  -4  10   3      382.16      386.20     28.77 o 
  -3  10   3        5.67       -3.23      9.09 o 
  -2  10   3        6.94        6.89     11.13 o 
  -1  10   3       31.55       21.46     11.44 o 
   0  10   3      671.68      614.82     43.32 o 
   1  10   3      314.29      339.84     27.00 o 
   2  10   3       90.28       78.40     17.83 o 
   3  10   3       60.13       54.90     16.72 o 
   4  10   3        6.16       -1.97     13.16 o 
   5  10   3       17.80       15.45     17.06 o 
   6  10   3        2.38       13.06     23.36 o 
   7  10   3        0.36      -35.06     35.06 o 
  -8  11   3      159.08      163.49     52.79 o 
  -7  11   3      502.24      498.09     79.44 o 
  -6  11   3      388.56      459.93    102.48 o 
  -5  11   3     1086.32     1071.71     67.79 o 
  -4  11   3     2326.81     2287.77     76.54 o 
  -3  11   3     1047.83      904.30     55.22 o 
  -2  11   3     3210.15     3187.78    125.66 o 
  -1  11   3     4510.04     4738.74    283.60 o 
   0  11   3      687.86      616.92     45.78 o 
   1  11   3     1272.90     1259.34     84.02 o 
   2  11   3     2121.25     2007.57     98.67 o 
   3  11   3      929.34      943.54     50.16 o 
   4  11   3     1113.14     1220.02     60.31 o 
   5  11   3     1009.68     1019.08     59.66 o 
   6  11   3      609.28      616.71    111.20 o 
  -7  12   3       28.31       24.09     30.16 o 
  -6  12   3       44.89       24.17     36.73 o 
  -5  12   3        0.14       -1.01     16.35 o 
  -4  12   3      767.83      683.23     45.43 o 
  -3  12   3       33.22       16.25     15.00 o 
  -2  12   3      383.97      359.63     41.49 o 
  -1  12   3      312.49      293.66     46.15 o 
   0  12   3      225.65      180.39     32.15 o 
   1  12   3      375.73      387.56     59.85 o 
   2  12   3      166.83      168.81     36.32 o 
   3  12   3      141.68      180.00     35.31 o 
   4  12   3      110.16      120.60     31.81 o 
   5  12   3      455.31      418.35     56.46 o 
   6  12   3      116.53       79.59     89.92 o 
  -7  13   3      276.54      314.07     66.54 o 
  -6  13   3      794.49      817.31     82.04 o 
  -5  13   3      403.12      398.29     52.45 o 
  -4  13   3      775.15      613.54     45.16 o 
  -3  13   3     2858.76     2865.47    104.30 o 
  -2  13   3     1244.70     1166.50     67.99 o 
  -1  13   3     1688.04     1600.91     94.33 o 
   0  13   3     1857.95     1849.65     85.22 o 
   1  13   3      576.59      695.89     94.32 o 
   2  13   3      454.10      480.05     49.78 o 
   3  13   3     1301.42     1387.69     80.21 o 
   4  13   3     1407.96     1468.35     85.59 o 
   5  13   3     1144.08     1140.86     80.35 o 
   6  13   3      935.10      865.90    137.24 o 
  -7  14   3        1.62        0.82     36.81 o 
  -6  14   3        3.92       10.31     32.67 o 
  -5  14   3        5.03        7.71     22.40 o 
  -4  14   3      329.86      279.37     38.72 o 
  -3  14   3       10.98        6.28     17.87 o 
  -2  14   3       63.74       45.28     19.73 o 
  -1  14   3      143.16       42.71     19.90 o 
   0  14   3      368.60      373.26     48.54 o 
   1  14   3      115.10       93.66     33.62 o 
   2  14   3       68.07       87.17     32.60 o 
   3  14   3       40.25       26.95     23.06 o 
   4  14   3      263.94      278.14     46.97 o 
   5  14   3      309.02      355.43     57.32 o 
  -6  15   3     1271.96     1402.02    131.97 o 
  -5  15   3     1209.45     1246.70     82.52 o 
  -4  15   3      865.07      847.12     59.80 o 
  -3  15   3     2261.93     2218.94    137.28 o 
  -2  15   3      785.94      732.13     58.62 o 
  -1  15   3      356.88      279.20     44.01 o 
   0  15   3     2410.18     2327.07    103.18 o 
   1  15   3      454.53      481.09     67.71 o 
   2  15   3      435.74      485.56     74.59 o 
   3  15   3     1017.07     1075.92     77.55 o 
   4  15   3      157.97       74.07     31.43 o 
   5  15   3      551.76      611.89     70.76 o 
  -6  16   3        4.27        6.03     33.61 o 
  -5  16   3      149.51      129.58     39.22 o 
  -4  16   3       11.45        7.13     19.05 o 
  -3  16   3       33.19       22.80     22.73 o 
  -2  16   3       16.27       11.64     20.20 o 
  -1  16   3      442.55      367.82     52.55 o 
   0  16   3      107.77       72.15     34.96 o 
   1  16   3       23.23       14.25     24.24 o 
   2  16   3      194.55      168.81     49.94 o 
   3  16   3      140.60      133.72     36.64 o 
   4  16   3      456.89      392.90     90.05 o 
   5  16   3       33.62       48.34     33.75 o 
  -5  17   3      627.00      734.10     74.91 o 
  -4  17   3      519.22      556.59     55.79 o 
  -3  17   3      947.20      861.43     69.96 o 
  -2  17   3     1676.91     1658.34     93.14 o 
  -1  17   3     1529.54     1373.60    106.54 o 
   0  17   3      907.01      871.71    117.72 o 
   1  17   3      522.86      516.15     85.04 o 
   2  17   3      392.34      403.32    108.56 o 
   3  17   3      376.81      167.60    167.38 o 
   4  17   3      383.85      363.05     73.89 o 
  -4  18   3       16.40       13.53     24.09 o 
  -3  18   3       22.62       -0.12     25.16 o 
  -2  18   3       13.90       55.45     27.47 o 
  -1  18   3       19.19       13.96     25.07 o 
   0  18   3       58.72       55.86     36.27 o 
   1  18   3       11.15       16.89     27.24 o 
   2  18   3       45.15       17.48     28.42 o 
   3  18   3       64.98       33.39     36.01 o 
  -4  19   3     1055.50     1242.67     88.88 o 
  -3  19   3      153.91      100.59     39.14 o 
  -2  19   3      461.68      388.01     99.15 o 
  -1  19   3      746.52      939.39    136.45 o 
   0  19   3      421.02      450.83     83.20 o 
   1  19   3     1801.72     1850.16    180.68 o 
   2  19   3      702.96      716.77    128.09 o 
  -2  20   3       10.69       -8.38     27.02 o 
  -1  20   3        2.72       -7.48     30.62 o 
   0  20   3        0.12        5.87     32.85 o 
   1  20   3       11.12       -8.20     31.74 o 
  -9   0   4       71.06        2.37     34.43 o 
  -8   0   4     1543.37     1577.74    162.97 o 
  -7   0   4      631.02      585.71     96.48 o 
  -6   0   4      767.09      725.24     94.94 o 
  -5   0   4     1813.59     1868.73    131.70 o 
  -4   0   4       54.45       35.92     12.58 o 
  -3   0   4     1465.27     1414.71     71.59 o 
  -2   0   4    16287.59    17495.84    300.62 o 
   0   0   4     4068.37     3801.60     83.41 o 
   1   0   4     6971.38     7272.26     88.72 o 
   2   0   4     2169.51     2097.58    115.97 o 
   3   0   4     6319.88     6218.77    162.04 o 
   4   0   4     1287.90     1277.79     80.02 o 
   5   0   4      137.68       48.02     29.26 o 
   6   0   4      539.75      622.50     67.98 o 
   7   0   4      418.64      358.01     98.06 o 
  -9   1   4        1.44       11.94     27.23 o 
  -8   1   4       41.42       47.43     35.54 o 
  -7   1   4       10.70       20.39     23.97 o 
  -6   1   4      103.35       82.18     30.61 o 
  -5   1   4        7.23       15.98     15.06 o 
  -4   1   4        0.98        4.54      6.85 o 
  -3   1   4     1247.80     1275.09     41.35 o 
  -2   1   4      290.22      303.39     43.33 o 
  -1   1   4     1181.72     1224.74     45.72 o 
   0   1   4      115.48      120.51     13.19 o 
   1   1   4       24.54       30.14      6.45 o 
   2   1   4      128.28      144.08     20.34 o 
   3   1   4        2.61       -8.01      8.01 o 
   4   1   4       24.24       10.03     11.74 o 
   5   1   4       41.38       61.61     19.17 o 
   6   1   4      188.21      202.71     33.09 o 
   7   1   4        0.02       -2.74     28.00 o 
  -9   2   4      253.00       48.51    137.56 o 
  -8   2   4      891.40      780.21     83.84 o 
  -7   2   4      955.22     1065.56    142.82 o 
  -6   2   4      523.30      530.06     83.65 o 
  -5   2   4     2707.94     2551.37    108.75 o 
  -4   2   4     3333.87     3176.52     65.27 o 
  -3   2   4     1827.15     1807.20     49.91 o 
  -2   2   4     4210.12     4366.92     87.56 o 
  -1   2   4     6896.04     7011.54    110.15 o 
   0   2   4     4730.64     4830.74     90.32 o 
   1   2   4     2827.13     2815.79     53.27 o 
   2   2   4     3480.56     3647.62     81.86 o 
   3   2   4     2180.00     2096.57     67.16 o 
   4   2   4      900.04      827.07     46.56 o 
   5   2   4       76.84      103.79     23.06 o 
   6   2   4      186.16      192.01     32.46 o 
   7   2   4     1245.54     1262.75    132.80 o 
  -9   3   4        7.28       -0.83     34.41 o 
  -8   3   4        0.71      -14.99     25.39 o 
  -7   3   4       40.17       19.78     24.37 o 
  -6   3   4     1076.94      901.92     99.53 o 
  -5   3   4      202.92      228.02     29.18 o 
  -4   3   4     1267.40     1214.78     58.97 o 
  -3   3   4      623.14      595.82     35.12 o 
  -2   3   4       28.42       28.68      8.47 o 
  -1   3   4      293.06      309.66     25.36 o 
   0   3   4     2225.44     2384.58     93.09 o 
   1   3   4     2538.31     2483.59     51.68 o 
   2   3   4     1348.13     1373.07     50.93 o 
   3   3   4      355.49      355.06     31.09 o 
   4   3   4       54.66       37.08     15.01 o 
   5   3   4       25.06       41.88     17.39 o 
   6   3   4      239.85      262.95     36.66 o 
   7   3   4      147.65      177.86     53.12 o 
  -9   4   4      575.24      639.63     93.55 o 
  -8   4   4      212.71      233.18     45.76 o 
  -7   4   4     1023.51      993.51     67.88 o 
  -6   4   4     2129.35     2281.60     92.23 o 
  -5   4   4     1562.76     1604.95     56.58 o 
  -4   4   4     3587.19     3591.86     66.90 o 
  -3   4   4     5242.42     5345.91     86.18 o 
  -2   4   4     1697.83     1671.73     42.88 o 
  -1   4   4     5057.75     4781.99     88.61 o 
   0   4   4     5602.47     5655.52    105.52 o 
   1   4   4       43.72       41.21     11.07 o 
   2   4   4     1338.90     1283.25     49.25 o 
   3   4   4     1161.05     1109.16     50.08 o 
   4   4   4      520.16      561.17     39.36 o 
   5   4   4     1355.08     1482.53     67.03 o 
   6   4   4      922.77      948.71     52.88 o 
   7   4   4     1003.45      936.98     93.86 o 
  -9   5   4        7.87        7.59     27.93 o 
  -8   5   4        1.48       23.62     23.89 o 
  -7   5   4       24.45       16.67     21.13 o 
  -6   5   4      240.45      187.91     33.22 o 
  -5   5   4      222.94      203.80     25.31 o 
  -4   5   4       52.85       60.72     15.96 o 
  -3   5   4      164.68      172.50     20.18 o 
  -2   5   4      319.15      326.60     26.71 o 
  -1   5   4       43.53       45.58      9.25 o 
   0   5   4       34.58       28.06     10.98 o 
   1   5   4      608.27      599.68     26.06 o 
   2   5   4       48.13       62.68     16.26 o 
   3   5   4       13.84       -5.83     12.03 o 
   4   5   4       58.40       52.85     16.34 o 
   5   5   4       30.18       20.20     15.16 o 
   6   5   4       28.80       31.47     18.31 o 
   7   5   4        5.65      -21.78     31.09 o 
  -8   6   4       69.90       28.76     49.70 o 
  -7   6   4      317.26      364.60     49.99 o 
  -6   6   4     1968.86     2066.38     89.22 o 
  -5   6   4     1011.40     1016.21     48.49 o 
  -4   6   4     4574.97     4565.06     86.89 o 
  -3   6   4     2655.44     2418.09     82.29 o 
  -2   6   4      519.17      518.61     28.00 o 
  -1   6   4     5649.44     5609.94    141.74 o 
   0   6   4     4855.23     4922.03     99.57 o 
   1   6   4     3735.74     3790.37     67.60 o 
   2   6   4     1743.13     1699.07     53.53 o 
   3   6   4      631.46      634.52     36.81 o 
   4   6   4      434.12      473.37     35.59 o 
   5   6   4     1507.90     1465.67     62.02 o 
   6   6   4     1272.81     1248.93     61.40 o 
   7   6   4      347.09      299.06     63.53 o 
  -8   7   4       95.91       49.61     26.71 o 
  -7   7   4      175.10      148.03     34.60 o 
  -6   7   4      556.96      532.44     49.81 o 
  -5   7   4      170.03      164.17     24.81 o 
  -4   7   4       64.95       61.34     13.54 o 
  -3   7   4      211.19      184.35     20.14 o 
  -2   7   4        0.39       -2.77      6.68 o 
  -1   7   4       38.17       17.05     10.09 o 
   0   7   4      417.18      461.28     37.44 o 
   1   7   4     1550.72     1594.36     41.51 o 
   2   7   4      336.51      283.49     26.59 o 
   3   7   4     1293.55     1292.69     51.80 o 
   4   7   4      107.74       53.34     16.91 o 
   5   7   4       16.99       14.34     15.40 o 
   6   7   4      103.46      115.20     32.42 o 
   7   7   4       44.01       61.18     44.25 o 
  -8   8   4      841.81     1014.99     77.15 o 
  -7   8   4       95.24       92.27     29.77 o 
  -6   8   4        1.70       35.25     20.32 o 
  -5   8   4     1397.27     1503.76     60.45 o 
  -4   8   4     2641.84     2640.83     75.48 o 
  -3   8   4     3668.21     3683.26    146.32 o 
  -2   8   4     5012.66     5057.54    122.78 o 
  -1   8   4     3314.24     3350.07    108.36 o 
   0   8   4     4063.66     4083.01    106.47 o 
   1   8   4     2292.18     2267.98     50.96 o 
   2   8   4      640.77      626.21     34.43 o 
   3   8   4     1495.85     1508.75     56.91 o 
   4   8   4     2102.47     2045.98     70.09 o 
   5   8   4      637.02      597.44     46.43 o 
   6   8   4      323.95      296.34    107.37 o 
   7   8   4      275.70       81.71    144.87 o 
  -8   9   4       18.74      -25.81     30.64 o 
  -7   9   4       18.93       12.68     24.85 o 
  -6   9   4       64.47       88.02     32.58 o 
  -5   9   4        2.02        7.89     15.98 o 
  -4   9   4      224.69      236.17     28.86 o 
  -3   9   4       39.06       23.78     13.52 o 
  -2   9   4        1.20       -7.30      9.82 o 
  -1   9   4       38.51       28.53     14.77 o 
   0   9   4      473.24      422.97     38.56 o 
   1   9   4        3.60        1.37      9.23 o 
   2   9   4       69.97       64.78     21.81 o 
   3   9   4       78.83       68.20     19.75 o 
   4   9   4        0.06       -3.46     13.52 o 
   5   9   4       28.65       20.66     19.18 o 
   6   9   4       46.48        7.30     31.67 o 
  -8  10   4      620.22      675.92    140.98 o 
  -7  10   4      262.29      323.08     63.45 o 
  -6  10   4       77.53      113.71     37.89 o 
  -5  10   4     2734.03     3119.46    168.99 o 
  -4  10   4     1572.05     1627.69     64.70 o 
  -3  10   4     2163.62     2181.32     83.95 o 
  -2  10   4     5207.62     5287.40    129.22 o 
  -1  10   4     1267.71     1264.52     64.67 o 
   0  10   4     2105.08     2063.33     82.18 o 
   1  10   4     2069.57     2035.74     83.16 o 
   2  10   4      265.99      252.28     39.35 o 
   3  10   4      543.29      546.92     49.76 o 
   4  10   4     1042.25     1111.47     73.49 o 
   5  10   4      581.10      508.05     59.79 o 
   6  10   4      892.39      770.13    122.45 o 
  -7  11   4       14.89       37.26     33.03 o 
  -6  11   4       15.54        5.77     50.20 o 
  -5  11   4       16.67       11.20     22.04 o 
  -4  11   4        0.62        4.21     13.14 o 
  -3  11   4      223.12      221.78     34.73 o 
  -2  11   4       17.68       42.73     16.20 o 
  -1  11   4      240.29      224.29     36.82 o 
   0  11   4      614.48      597.30     47.47 o 
   1  11   4        6.33       -2.11     13.22 o 
   2  11   4      216.93      175.83     34.87 o 
   3  11   4       33.54       63.97     24.20 o 
   4  11   4      191.29      145.00     35.60 o 
   5  11   4       38.59       15.16     27.12 o 
   6  11   4        4.44       16.59     36.70 o 
  -7  12   4      819.29      781.57     88.74 o 
  -6  12   4      328.95      235.93     53.86 o 
  -5  12   4      235.20      264.11     57.33 o 
  -4  12   4     2052.15     2060.85     78.69 o 
  -3  12   4     2350.66     2312.75     92.93 o 
  -2  12   4     2608.92     2579.73     98.89 o 
  -1  12   4     1947.76     1995.37     87.15 o 
   0  12   4      111.91       92.84     25.36 o 
   1  12   4      658.87      749.32     90.82 o 
   2  12   4     1129.56     1119.25     71.23 o 
   3  12   4     1035.04     1009.96     70.64 o 
   4  12   4      867.20      888.53     78.96 o 
   5  12   4      492.97      512.72     79.86 o 
   6  12   4      300.41      100.76     61.52 o 
  -7  13   4       25.89        9.82     32.76 o 
  -6  13   4       42.91       69.48     36.39 o 
  -5  13   4      320.03      269.59     46.52 o 
  -4  13   4      273.98      246.56     35.35 o 
  -3  13   4      221.04      310.59     44.22 o 
  -2  13   4      192.22      163.68     32.40 o 
  -1  13   4        2.64       -0.76     14.29 o 
   0  13   4      772.43      797.04     59.61 o 
   1  13   4      121.95       82.55     32.92 o 
   2  13   4       42.73       32.91     24.80 o 
   3  13   4      324.60      386.79     55.63 o 
   4  13   4       14.58       28.72     25.79 o 
   5  13   4       10.76       21.72     25.39 o 
  -6  14   4     1020.67     1077.36     99.14 o 
  -5  14   4      350.53      307.89     49.77 o 
  -4  14   4      824.89      869.71     59.02 o 
  -3  14   4     1067.47     1061.49     96.11 o 
  -2  14   4      206.60      188.15     44.00 o 
  -1  14   4     1842.80     1903.65     91.83 o 
   0  14   4     3062.82     3299.37    121.60 o 
   1  14   4     1072.55     1162.83     96.80 o 
   2  14   4     1351.51     1417.47    106.35 o 
   3  14   4      768.06      609.43     61.74 o 
   4  14   4      235.84      222.29     46.60 o 
   5  14   4      484.97      458.66     80.04 o 
  -6  15   4        1.53        7.24     35.07 o 
  -5  15   4      110.12       42.40     29.62 o 
  -4  15   4       24.01        6.41     22.00 o 
  -3  15   4      533.15      442.15     56.71 o 
  -2  15   4       45.39       54.65     24.57 o 
  -1  15   4       28.22       23.26     20.44 o 
   0  15   4        5.06      -11.87     17.03 o 
   1  15   4        4.39        7.77     24.20 o 
   2  15   4       17.42        0.54     27.38 o 
   3  15   4       16.08        2.24     24.30 o 
   4  15   4      420.28      121.68     86.74 o 
  -5  16   4      286.89      337.94     55.87 o 
  -4  16   4      426.78      559.34     53.52 o 
  -3  16   4      984.78     1098.51     77.00 o 
  -2  16   4      955.55     1136.99     77.84 o 
  -1  16   4     1621.19     1764.29    102.67 o 
   0  16   4     1628.40     1559.47     90.80 o 
   1  16   4     1046.72     1029.10     96.59 o 
   2  16   4     1544.80     1620.86    172.72 o 
   3  16   4      284.70       92.75    147.26 o 
   4  16   4      124.30       93.04     36.09 o 
  -5  17   4       27.86      -15.25     27.70 o 
  -4  17   4      246.27      220.13     41.32 o 
  -3  17   4      100.93       65.72     30.75 o 
  -2  17   4        8.13       12.28     23.29 o 
  -1  17   4       11.84       13.28     23.13 o 
   0  17   4      154.55      195.29     53.73 o 
   1  17   4       18.69       14.95     29.18 o 
   2  17   4        9.99       16.25     31.12 o 
   3  17   4       35.66       13.52     30.93 o 
  -4  18   4      536.43      620.93     76.07 o 
  -3  18   4      576.82      549.70     84.38 o 
  -2  18   4      850.82      918.96    134.41 o 
  -1  18   4      402.12       69.27    113.20 o 
   0  18   4      976.24      950.85     99.34 o 
   1  18   4     1348.54     1238.55    109.92 o 
   2  18   4      137.75       27.43     45.08 o 
  -3  19   4        0.85        8.13     29.72 o 
  -2  19   4        4.31       -4.26     26.37 o 
  -1  19   4       11.32       -3.96     24.75 o 
   0  19   4        0.82       -3.82     28.49 o 
   1  19   4       40.27       25.02     58.93 o 
  -9   1   5      593.13      140.76    212.19 o 
  -8   1   5      455.65      480.95     76.40 o 
  -7   1   5       98.14      108.45     38.84 o 
  -6   1   5     1044.86     1006.58     79.58 o 
  -5   1   5     1486.50     1468.23     85.16 o 
  -4   1   5     1216.40     1245.29     42.63 o 
  -3   1   5     3293.74     3222.29    110.88 o 
  -2   1   5     1623.79     1534.90    126.74 o 
  -1   1   5      387.63      358.44     31.39 o 
   0   1   5     4962.45     4968.95     76.01 o 
   1   1   5     5576.31     5744.79     80.24 o 
   2   1   5     2596.78     2562.18     74.93 o 
   3   1   5     3995.24     4134.48    101.93 o 
   4   1   5     1887.96     1856.02     82.22 o 
   5   1   5     1119.81     1144.51     62.80 o 
   6   1   5      132.78      194.98     34.66 o 
   7   1   5       99.77       54.42     39.83 o 
  -9   2   5       61.01       -3.99     42.37 o 
  -8   2   5       41.02        5.70     30.57 o 
  -7   2   5       18.22       44.93     31.52 o 
  -6   2   5       68.09       67.30     29.33 o 
  -5   2   5      796.72      786.18     64.11 o 
  -4   2   5       68.29       64.77     13.18 o 
  -3   2   5      303.10      286.87     35.29 o 
  -2   2   5     1524.17     1564.81     59.45 o 
  -1   2   5      561.40      472.73     33.29 o 
   0   2   5      593.09      532.75     34.10 o 
   1   2   5      219.13      260.13     21.47 o 
   2   2   5       75.02       73.60     17.88 o 
   3   2   5      128.02       98.92     21.32 o 
   4   2   5       43.42       38.70     18.26 o 
   5   2   5      122.30      102.81     26.36 o 
   6   2   5       39.31        4.21     20.37 o 
   7   2   5      353.13      328.70     70.50 o 
  -9   3   5      350.52      359.97     69.89 o 
  -8   3   5      434.08      335.28     66.65 o 
  -7   3   5      778.45      870.69     81.58 o 
  -6   3   5      947.66      918.12     76.30 o 
  -5   3   5     2643.11     2652.20    113.95 o 
  -4   3   5     2958.76     2958.19     65.42 o 
  -3   3   5     2208.25     2275.48     56.83 o 
  -2   3   5     1717.48     1578.88     60.67 o 
  -1   3   5     2854.61     2660.60     77.49 o 
   0   3   5     2333.04     2362.02     72.80 o 
   1   3   5     2674.85     2679.83     59.17 o 
   2   3   5     2481.55     2578.19     76.08 o 
   3   3   5      445.14      409.68     36.50 o 
   4   3   5     1719.38     1771.90     72.77 o 
   5   3   5      808.27      859.13    105.78 o 
   6   3   5      233.03      247.93     40.43 o 
   7   3   5      477.16      645.35     95.17 o 
  -8   4   5      101.63       48.36     30.82 o 
  -7   4   5        5.06        0.74     17.98 o 
  -6   4   5        7.47        2.39     19.90 o 
  -5   4   5       69.82       55.01     16.91 o 
  -4   4   5        8.25        4.41      8.89 o 
  -3   4   5       76.38       76.51     14.24 o 
  -2   4   5        4.74        6.30      6.97 o 
  -1   4   5       79.91       96.53     24.17 o 
   0   4   5       49.96       47.81     14.63 o 
   1   4   5     1242.09     1251.36     41.48 o 
   2   4   5      242.48      205.47     27.25 o 
   3   4   5      114.37       99.95     20.87 o 
   4   4   5      155.10      145.34     27.79 o 
   5   4   5       44.10       43.39     19.49 o 
   6   4   5        1.62       -0.49     22.65 o 
   7   4   5        4.32       13.62     62.75 o 
  -8   5   5      259.73      158.23     88.90 o 
  -7   5   5     2588.82     2577.90    109.70 o 
  -6   5   5     1163.26     1110.53     81.55 o 
  -5   5   5       25.03       16.24     12.63 o 
  -4   5   5     1628.61     1512.27     48.84 o 
  -3   5   5     2383.79     2455.76     64.25 o 
  -2   5   5     4187.83     4037.52     82.95 o 
  -1   5   5     5590.91     5747.70    110.42 o 
   0   5   5     1570.70     1607.29     59.35 o 
   1   5   5     2497.43     2574.18     59.59 o 
   2   5   5     2332.55     2284.47     97.26 o 
   3   5   5      186.61      181.77     27.59 o 
   4   5   5      445.33      533.50     43.69 o 
   5   5   5     1158.41     1200.94     59.51 o 
   6   5   5      407.18      368.50     41.92 o 
  -8   6   5       41.90       32.07     26.20 o 
  -7   6   5        9.19      -17.89     17.89 o 
  -6   6   5       49.67       43.11     23.55 o 
  -5   6   5     1105.23     1093.33     52.07 o 
  -4   6   5      130.04      118.88     18.05 o 
  -3   6   5      643.70      648.50     34.21 o 
  -2   6   5       65.79       64.67     12.90 o 
  -1   6   5      340.39      320.87     29.32 o 
   0   6   5        3.91       -5.45      8.72 o 
   1   6   5      139.31      145.50     18.01 o 
   2   6   5      497.04      467.32     42.92 o 
   3   6   5       31.12       31.81     14.39 o 
   4   6   5       67.03       72.42     19.76 o 
   5   6   5       54.66       60.49     21.21 o 
   6   6   5        0.46        2.18     19.14 o 
  -8   7   5      510.37      491.78    111.61 o 
  -7   7   5      809.89      953.81     88.95 o 
  -6   7   5      450.12      563.45     70.26 o 
  -5   7   5       61.62       81.34     23.71 o 
  -4   7   5      253.41      278.37     36.01 o 
  -3   7   5      666.48      684.08     46.38 o 
  -2   7   5     3599.48     3820.72    106.10 o 
  -1   7   5     4147.61     4121.82     99.10 o 
   0   7   5     3990.06     4058.93    100.00 o 
   1   7   5     5842.41     6027.77    110.44 o 
   2   7   5     1956.50     2032.93     63.43 o 
   3   7   5      586.12      655.98     40.78 o 
   4   7   5      281.73      302.92     34.44 o 
   5   7   5      276.22      326.40     40.68 o 
   6   7   5      539.06      623.44     60.18 o 
  -8   8   5      116.49       39.17     60.21 o 
  -7   8   5        0.66       -8.69     26.72 o 
  -6   8   5       14.18      -13.80     20.94 o 
  -5   8   5      303.46      232.89     37.70 o 
  -4   8   5      226.88      181.16     30.26 o 
  -3   8   5     1012.13      966.47     59.47 o 
  -2   8   5       74.72       62.67     19.34 o 
  -1   8   5        1.85       -2.77     11.32 o 
   0   8   5      653.34      621.09     45.67 o 
   1   8   5      633.11      601.25     41.69 o 
   2   8   5      101.55       84.68     22.42 o 
   3   8   5        7.07       -4.23     13.98 o 
   4   8   5      199.97      198.09     35.20 o 
   5   8   5      331.13      354.68     47.68 o 
   6   8   5      154.33      106.95     45.01 o 
  -8   9   5      857.04      848.36    124.37 o 
  -7   9   5      272.67      144.98    165.27 o 
  -6   9   5      882.91     1060.09     89.85 o 
  -5   9   5      465.68      513.44     49.36 o 
  -4   9   5        1.57        2.72     17.51 o 
  -3   9   5     2319.99     2225.95     86.60 o 
  -2   9   5     2239.32     2225.55     86.69 o 
  -1   9   5     1830.42     1845.58     79.22 o 
   0   9   5     3874.76     3792.41    138.13 o 
   1   9   5     1157.39     1178.84     65.00 o 
   2   9   5     1701.08     1600.68     83.81 o 
   3   9   5     1923.87     1710.80     90.67 o 
   4   9   5      459.97      379.04     53.96 o 
   5   9   5      339.14      202.94    105.12 o 
   6   9   5      599.06      855.51    143.22 o 
  -7  10   5        2.37        9.60     28.06 o 
  -6  10   5       94.38       93.85     38.86 o 
  -5  10   5       19.73        4.06     19.71 o 
  -4  10   5      264.03      242.42     37.39 o 
  -3  10   5      201.04      195.43     34.21 o 
  -2  10   5        5.33        5.48     12.98 o 
  -1  10   5        2.11       10.02     13.71 o 
   0  10   5       94.84       40.56     18.98 o 
   1  10   5       14.79      -11.78     14.10 o 
   2  10   5      245.09      203.11     43.02 o 
   3  10   5       74.93       74.13     27.14 o 
   4  10   5      144.41      136.00     35.81 o 
   5  10   5       31.84       27.64     26.12 o 
  -7  11   5      520.17      536.34     84.85 o 
  -6  11   5      999.32     1026.54     94.29 o 
  -5  11   5     1483.68     1304.85     79.50 o 
  -4  11   5      644.33      651.28     53.62 o 
  -3  11   5     1525.34     1609.04    126.75 o 
  -2  11   5     2309.98     2237.60     92.66 o 
  -1  11   5      642.04      573.81     49.83 o 
   0  11   5     1026.86      962.69     62.23 o 
   1  11   5     1559.76     1673.99     83.64 o 
   2  11   5      765.96      719.53     61.53 o 
   3  11   5      902.29      862.15     69.16 o 
   4  11   5      609.71      571.98     66.11 o 
   5  11   5      438.22      449.81     78.29 o 
  -7  12   5       16.92        9.58     31.02 o 
  -6  12   5        2.50       -6.20     28.94 o 
  -5  12   5      315.45      275.95     47.19 o 
  -4  12   5       97.49      111.31     29.09 o 
  -3  12   5      140.57      106.10     27.92 o 
  -2  12   5      249.12      237.15     39.68 o 
  -1  12   5       95.92       83.29     25.63 o 
   0  12   5       31.05       27.36     19.03 o 
   1  12   5      534.42      608.90     70.02 o 
   2  12   5       20.59        7.56     23.40 o 
   3  12   5       16.73        3.96     21.30 o 
   4  12   5      186.51      125.73     38.33 o 
   5  12   5      194.77       85.68     77.06 o 
  -6  13   5      399.84      373.62     80.96 o 
  -5  13   5      848.08      973.18     77.62 o 
  -4  13   5     2081.69     2204.60     98.91 o 
  -3  13   5      619.28      707.96     59.56 o 
  -2  13   5      928.56      932.72     65.84 o 
  -1  13   5     1545.10     1467.21     81.80 o 
   0  13   5      737.49      646.98     56.92 o 
   1  13   5     1186.90     1192.64     96.90 o 
   2  13   5     1278.36     1181.59     99.66 o 
   3  13   5      923.13      968.33     77.22 o 
   4  13   5      509.37      316.05    179.36 o 
  -6  14   5        2.03       31.61     33.84 o 
  -5  14   5       60.76       97.55     34.99 o 
  -4  14   5       17.47       20.89     22.87 o 
  -3  14   5      174.88      188.30     39.76 o 
  -2  14   5       20.99       14.31     20.48 o 
  -1  14   5       39.06       16.73     20.85 o 
   0  14   5      288.31      227.35     42.74 o 
   1  14   5      179.98      150.19     42.18 o 
   2  14   5        3.59        0.74     27.25 o 
   3  14   5        0.06       -5.44     23.61 o 
   4  14   5        4.30       29.71     25.84 o 
  -5  15   5      210.48      190.51     44.04 o 
  -4  15   5      419.53      467.95     73.81 o 
  -3  15   5      369.75      395.43     55.47 o 
  -2  15   5      648.61      745.59     63.31 o 
  -1  15   5     1930.19     1915.85     98.89 o 
   0  15   5      962.17      860.97     69.39 o 
   1  15   5      990.22      995.66     94.79 o 
   2  15   5     1561.54     1651.91    174.90 o 
   3  15   5      515.71      435.83    108.98 o 
   4  15   5      744.62      590.64    130.39 o 
  -5  16   5       37.62       16.45     31.09 o 
  -4  16   5       70.13       35.51     30.20 o 
  -3  16   5       18.71       43.23     26.29 o 
  -2  16   5      185.60      145.77     37.23 o 
  -1  16   5      161.66      167.80     43.81 o 
   0  16   5      110.84       93.80     33.12 o 
   1  16   5       26.94        1.25     27.79 o 
   2  16   5       41.89       23.04     24.84 o 
   3  16   5       13.63       11.20     33.63 o 
  -4  17   5      526.58      500.60    121.15 o 
  -3  17   5      624.76      399.25    304.80 o 
  -2  17   5      383.39      108.43    155.65 o 
  -1  17   5      329.67       90.67    109.17 o 
   0  17   5      784.50      793.43     90.69 o 
   1  17   5      969.58      992.58    213.10 o 
   2  17   5      704.57      737.99    130.09 o 
  -3  18   5       11.26      -12.43     26.93 o 
  -2  18   5       66.69       16.01     28.77 o 
  -1  18   5       55.90      -21.46     25.67 o 
   0  18   5       70.74       89.09     43.10 o 
   1  18   5       92.42       40.68     40.83 o 
  -8   0   6      668.95      436.81    109.01 o 
  -7   0   6      649.03      873.91    120.45 o 
  -6   0   6      479.44      541.45     89.41 o 
  -5   0   6      313.84      336.15     75.03 o 
  -4   0   6     3805.01     3635.68    188.96 o 
  -3   0   6     5633.18     5582.45    213.17 o 
  -2   0   6     1369.61     1286.15    108.22 o 
  -1   0   6      359.10      367.58     39.74 o 
   0   0   6      301.81      242.62     48.00 o 
   1   0   6      234.68      228.57     41.68 o 
   2   0   6     3807.52     3847.79    192.95 o 
   3   0   6     2568.25     2706.59    125.88 o 
   4   0   6      125.24      126.53     50.61 o 
   5   0   6     1246.70     1342.73    103.55 o 
   6   0   6      740.17      738.18     85.99 o 
  -8   1   6        3.92       21.33     37.22 o 
  -7   1   6        9.03       27.52     31.22 o 
  -6   1   6       67.02       47.49     30.33 o 
  -5   1   6      518.52      491.52     54.35 o 
  -4   1   6      169.61      157.66     26.23 o 
  -3   1   6       55.41       20.41     14.50 o 
  -2   1   6      278.62      267.37     33.02 o 
  -1   1   6      591.41      583.44     35.85 o 
   0   1   6        1.41        0.34      8.22 o 
   1   1   6       44.89       29.83     14.61 o 
   2   1   6       73.28       64.78     18.32 o 
   3   1   6       62.90       54.65     20.07 o 
   4   1   6        5.30       -1.45     18.11 o 
   5   1   6       34.26       41.83     23.42 o 
   6   1   6       44.53       37.05     25.26 o 
  -8   2   6      764.28      790.45     90.68 o 
  -7   2   6      412.24      534.05     84.05 o 
  -6   2   6     1295.90     1272.93    138.80 o 
  -5   2   6     1589.12     1558.52     91.19 o 
  -4   2   6      739.54      735.83     34.08 o 
  -3   2   6     1352.44     1331.80     51.18 o 
  -2   2   6     1549.27     1539.05     64.74 o 
  -1   2   6     2262.64     2049.12    142.96 o 
   0   2   6     1853.04     1819.80     68.08 o 
   1   2   6      846.61      855.92     45.35 o 
   2   2   6     1590.76     1631.66     66.45 o 
   3   2   6     2053.29     1955.26     76.83 o 
   4   2   6      936.73      917.44     57.42 o 
   5   2   6      683.24      747.42     75.38 o 
   6   2   6     1179.76     1116.40     72.72 o 
  -8   3   6        8.47        9.34     27.81 o 
  -7   3   6      159.74      147.74     37.46 o 
  -6   3   6      398.48      328.27     45.68 o 
  -5   3   6      756.29      670.73     50.64 o 
  -4   3   6      282.26      297.18     25.32 o 
  -3   3   6        1.12       -2.58      8.42 o 
  -2   3   6        7.48       -3.54     10.71 o 
  -1   3   6      431.71      421.13     35.61 o 
   0   3   6      562.71      578.29     41.01 o 
   1   3   6      132.67      158.85     28.16 o 
   2   3   6      329.09      406.20     44.83 o 
   3   3   6        1.08       -3.96     13.81 o 
   4   3   6       23.03       15.24     18.11 o 
   5   3   6       80.42      104.92     28.39 o 
   6   3   6       64.93       46.63     28.67 o 
  -8   4   6     1140.29     1321.91    104.97 o 
  -7   4   6      955.46     1060.15     75.65 o 
  -6   4   6      306.38      382.15     50.26 o 
  -5   4   6     1105.67     1193.16     55.68 o 
  -4   4   6     1004.38     1018.78     46.99 o 
  -3   4   6      409.10      421.61     28.36 o 
  -2   4   6     2137.53     2033.41     69.54 o 
  -1   4   6     2732.23     2736.47     88.76 o 
   0   4   6     1027.28     1033.29     54.22 o 
   1   4   6     2964.34     2930.23     97.98 o 
   2   4   6     2288.49     2260.85     77.18 o 
   3   4   6     1524.99     1429.68     66.59 o 
   4   4   6     1900.87     2028.37     83.84 o 
   5   4   6      282.05      316.25     44.96 o 
   6   4   6      308.25      300.70     53.80 o 
  -8   5   6        0.01      -11.61     27.49 o 
  -7   5   6        8.11       11.85     30.50 o 
  -6   5   6        0.06        6.63     18.73 o 
  -5   5   6       81.15       81.64     19.65 o 
  -4   5   6      128.31      145.90     26.99 o 
  -3   5   6      521.20      439.78     34.42 o 
  -2   5   6       11.34       22.29     12.98 o 
  -1   5   6      393.65      386.71     35.08 o 
   0   5   6       12.00        4.00     13.52 o 
   1   5   6      238.59      236.52     25.09 o 
   2   5   6       36.07       12.87     13.78 o 
   3   5   6       38.81       27.71     18.00 o 
   4   5   6        0.78       -2.91     16.94 o 
   5   5   6       34.53       11.27     20.32 o 
   6   5   6        8.57      -11.93     24.99 o 
  -8   6   6      788.28      899.88    125.91 o 
  -6   6   6      711.64      660.97     72.89 o 
  -5   6   6     1400.58     1455.72     80.88 o 
  -4   6   6      643.95      566.95     44.90 o 
  -3   6   6       22.67       33.10     17.59 o 
  -2   6   6     1803.36     1803.12     69.42 o 
  -1   6   6     2212.59     2176.15     76.05 o 
   0   6   6     3225.63     3418.85     95.72 o 
   1   6   6     2447.98     2660.98     99.54 o 
   2   6   6      418.99      369.65     44.02 o 
   3   6   6      956.53      950.49     64.83 o 
   4   6   6     1228.29     1411.97     77.86 o 
   5   6   6      510.59      482.36     56.27 o 
  -8   7   6      136.25       79.57     76.18 o 
  -7   7   6       96.95       29.62     32.02 o 
  -6   7   6       29.13       14.61     26.21 o 
  -5   7   6      266.97      327.69     45.41 o 
  -4   7   6        0.06        3.02     13.84 o 
  -3   7   6      101.43      134.42     28.16 o 
  -2   7   6        1.52       16.48     14.29 o 
  -1   7   6      657.18      695.92     45.41 o 
   0   7   6       88.78       64.94     19.76 o 
   1   7   6       54.32       40.66     16.36 o 
   2   7   6     1087.10     1008.94     61.87 o 
   3   7   6       20.58      -14.81     14.81 o 
   4   7   6       94.09      121.99     31.44 o 
   5   7   6       48.16       46.49     27.94 o 
  -7   8   6      627.79      631.28    104.16 o 
  -6   8   6     1722.91     1624.29    112.22 o 
  -5   8   6     1473.29     1482.14    156.37 o 
  -4   8   6      826.85      965.87     60.02 o 
  -3   8   6      290.57      301.40     41.05 o 
  -2   8   6      169.22      198.69     34.56 o 
  -1   8   6     1760.37     1806.47     80.87 o 
   0   8   6     1931.67     1964.54     77.33 o 
   1   8   6      727.07      705.13     47.90 o 
   2   8   6     1391.08     1540.84     77.32 o 
   3   8   6     1562.60     1653.60     82.64 o 
   4   8   6      604.51      631.02     56.66 o 
   5   8   6      338.16      374.54     52.58 o 
  -7   9   6       37.87       15.92     44.06 o 
  -6   9   6        1.51      -25.26     25.26 o 
  -5   9   6       82.87       74.60     26.43 o 
  -4   9   6        0.65        1.99     17.44 o 
  -3   9   6       65.32       66.40     24.11 o 
  -2   9   6      323.64      286.19     40.70 o 
  -1   9   6      522.18      544.74     48.41 o 
   0   9   6      109.37      109.20     27.59 o 
   1   9   6      823.12      860.05     68.55 o 
   2   9   6        4.04       -6.04     16.48 o 
   3   9   6        5.34       -4.47     17.38 o 
   4   9   6        4.33      -16.96     18.81 o 
   5   9   6       34.02       34.26     30.22 o 
  -7  10   6      459.58      190.64    233.53 o 
  -5  10   6      728.16      681.47     71.59 o 
  -4  10   6     1105.97     1029.75     66.23 o 
  -3  10   6     1263.39     1281.83     73.44 o 
  -2  10   6       10.38        8.42     15.60 o 
  -1  10   6      674.43      721.91     56.46 o 
   0  10   6     1352.80     1217.59     94.60 o 
   1  10   6      957.06      916.65     64.10 o 
   2  10   6     2520.38     2468.10    113.00 o 
   3  10   6     1492.87     1528.01     92.87 o 
   4  10   6      586.06      568.88     71.88 o 
   5  10   6      512.56      555.60     74.01 o 
  -7  11   6      288.69      154.87    194.68 o 
  -6  11   6        8.96        8.88     27.21 o 
  -5  11   6       76.98       89.16     32.61 o 
  -4  11   6       25.22       45.78     23.40 o 
  -3  11   6       42.00       60.59     24.26 o 
  -2  11   6      177.54      193.59     41.09 o 
  -1  11   6       93.32       93.20     27.56 o 
   0  11   6        2.84       -1.60     17.24 o 
   1  11   6      290.46      303.95     67.85 o 
   2  11   6       32.21        0.45     27.43 o 
   3  11   6       10.15      -18.42     24.15 o 
   4  11   6       21.89        6.58     22.52 o 
  -6  12   6      268.51       78.49    138.93 o 
  -5  12   6     1013.12      894.60    162.64 o 
  -4  12   6     1094.81     1099.30     73.87 o 
  -3  12   6      817.77      830.25     68.08 o 
  -2  12   6      826.19      933.76     67.47 o 
  -1  12   6      309.63      296.62     46.48 o 
   0  12   6     1277.92     1230.37     77.42 o 
   1  12   6     1508.28     1615.37    116.00 o 
   2  12   6      975.86     1167.98    103.82 o 
   3  12   6     1212.93     1141.99    151.57 o 
   4  12   6      531.23      235.74    314.28 o 
  -6  13   6        0.56       35.39     35.03 o 
  -5  13   6        2.28        2.29     22.46 o 
  -4  13   6      520.71      540.58     60.97 o 
  -3  13   6       10.47       13.87     22.08 o 
  -2  13   6       55.18       29.01     34.99 o 
  -1  13   6       96.60       66.92     27.96 o 
   0  13   6      233.73      191.63     39.91 o 
   1  13   6      178.65      134.07     44.05 o 
   2  13   6       15.11        4.04     27.86 o 
   3  13   6       60.34        1.14     21.46 o 
  -5  14   6      620.13      829.58    100.03 o 
  -4  14   6      906.72      869.85    128.99 o 
  -3  14   6      496.63      542.74     66.53 o 
  -2  14   6     1337.71     1405.22     87.18 o 
  -1  14   6      965.69      955.63     73.65 o 
   0  14   6      275.75      277.34     48.23 o 
   1  14   6      845.63      887.93    117.48 o 
   2  14   6      593.97      604.37    131.67 o 
   3  14   6      344.46       61.39    136.56 o 
  -5  15   6      116.07       83.38     60.54 o 
  -4  15   6      140.39       52.90    114.83 o 
  -3  15   6       86.44       34.03     28.46 o 
  -2  15   6      157.68      101.48     34.40 o 
  -1  15   6       52.65       22.26     26.94 o 
   0  15   6        1.06      -13.47     21.45 o 
   1  15   6      254.23      210.29     55.44 o 
   2  15   6      126.52       48.06     77.25 o 
  -4  16   6      278.09       74.05    187.98 o 
  -3  16   6      644.98      306.07    283.65 o 
  -2  16   6      625.82      791.84    123.69 o 
  -1  16   6      428.62      398.31     73.08 o 
   0  16   6      460.74      406.69     73.84 o 
   1  16   6      584.30      743.82     98.26 o 
   2  16   6      185.31      -15.99     52.91 o 
  -3  17   6        9.34       13.63     29.40 o 
  -2  17   6       15.93       28.65     28.64 o 
  -1  17   6       69.03       37.88     30.87 o 
   0  17   6       83.08      132.35     65.72 o 
  -8   1   7      228.47      298.24     66.89 o 
  -7   1   7     1345.89     1251.54    102.16 o 
  -6   1   7     1528.82     1654.02    106.24 o 
  -5   1   7     1334.11     1393.00     89.97 o 
  -4   1   7     2132.53     2240.83     66.83 o 
  -3   1   7      998.17      962.28     57.20 o 
  -2   1   7      662.40      741.75     41.59 o 
  -1   1   7     1990.65     2123.84    134.58 o 
   0   1   7     1463.07     1511.09    223.50 o 
   1   1   7      618.62      650.64     69.01 o 
   2   1   7      767.73      808.00     51.61 o 
   3   1   7      140.47      159.82     31.27 o 
   4   1   7      503.03      530.85     51.19 o 
   5   1   7      834.64      898.17     66.07 o 
  -8   2   7        0.02       -4.16     29.64 o 
  -7   2   7       24.69       35.96     33.69 o 
  -6   2   7      234.97      207.21     40.15 o 
  -5   2   7       27.57       20.57     18.75 o 
  -4   2   7      321.12      310.57     28.20 o 
  -3   2   7      441.20      416.77     35.08 o 
  -2   2   7      153.27      166.01     29.31 o 
  -1   2   7      138.87      134.19     21.09 o 
   0   2   7      531.80      546.05     88.07 o 
   1   2   7        0.10      -10.03     19.91 o 
   2   2   7        0.05        7.83     16.04 o 
   3   2   7       33.58       24.80     20.11 o 
   4   2   7        2.07        6.52     21.06 o 
   5   2   7        0.13      -15.74     24.13 o 
  -8   3   7      620.66      760.38    152.10 o 
  -7   3   7      643.73      679.93    119.32 o 
  -6   3   7     1536.63     1372.54     80.04 o 
  -5   3   7      478.99      458.80     49.41 o 
  -4   3   7      195.65      197.29     26.17 o 
  -3   3   7     1054.32     1154.69     48.93 o 
  -2   3   7     1303.86     1314.74     65.54 o 
  -1   3   7     1302.80     1342.27     66.37 o 
   0   3   7     1267.32     1234.66     90.02 o 
   1   3   7     1525.58     1658.48    108.95 o 
   2   3   7      779.41      711.29     61.04 o 
   3   3   7     1324.73     1349.61     69.99 o 
   4   3   7     1048.53     1120.75     68.95 o 
   5   3   7      429.37      501.71     58.48 o 
  -8   4   7        0.00       22.21     37.54 o 
  -7   4   7       10.76        2.90     28.28 o 
  -6   4   7       11.88      -14.49     26.03 o 
  -5   4   7       15.28       32.03     29.29 o 
  -4   4   7       15.28        4.26     15.15 o 
  -3   4   7       15.14       17.15     15.63 o 
  -2   4   7       52.54       46.55     18.29 o 
  -1   4   7        5.00        8.03     12.25 o 
   0   4   7      102.82       95.41     23.68 o 
   1   4   7        1.62       -8.63     18.02 o 
   2   4   7        6.56       13.13     19.09 o 
   3   4   7       89.97       93.30     32.77 o 
   4   4   7       16.86        5.27     23.53 o 
   5   4   7        9.97        9.16     27.30 o 
  -6   5   7      387.89      334.49     61.89 o 
  -5   5   7     1379.40     1310.79     95.05 o 
  -4   5   7      912.93      875.17     58.54 o 
  -3   5   7     1465.57     1581.96     68.51 o 
  -2   5   7     1060.19     1071.43     57.16 o 
  -1   5   7       10.44       14.63     13.84 o 
   0   5   7     1407.52     1611.17     87.13 o 
   1   5   7     2399.77     2515.68    134.46 o 
   2   5   7      418.52      398.20     54.16 o 
   3   5   7      909.13      979.58     74.21 o 
   4   5   7     1324.98     1388.60    112.62 o 
   5   5   7      617.66      630.91     67.12 o 
  -7   6   7       62.27       31.86     27.13 o 
  -6   6   7       63.64       69.39     39.78 o 
  -5   6   7       51.12       80.32     36.38 o 
  -4   6   7      117.86      109.94     26.75 o 
  -3   6   7      162.28      146.87     28.38 o 
  -2   6   7       14.82       30.20     15.85 o 
  -1   6   7       26.23       33.33     16.93 o 
   0   6   7        7.10        2.26     14.66 o 
   1   6   7      185.58      128.00     35.39 o 
   2   6   7       19.81       -6.36     15.53 o 
   3   6   7       53.06       47.76     24.02 o 
   4   6   7       41.97       21.44     22.87 o 
   5   6   7        7.39       -8.18     29.95 o 
  -5   7   7     1127.39     1090.60     71.65 o 
  -4   7   7     1549.98     1503.35     78.05 o 
  -3   7   7     2677.04     2884.49    137.87 o 
  -2   7   7     1546.80     1628.61     73.25 o 
  -1   7   7      216.97      247.29     35.83 o 
   0   7   7      309.65      335.96     42.31 o 
   1   7   7      115.71      124.63     36.06 o 
   2   7   7      400.55      473.17     55.18 o 
   3   7   7      820.52      773.91     62.51 o 
   4   7   7      784.79      765.67     75.67 o 
  -7   8   7       92.22      -18.26     31.46 o 
  -6   8   7      256.97       31.53     45.08 o 
  -5   8   7       17.39       28.60     23.51 o 
  -4   8   7      292.48      305.70     44.35 o 
  -3   8   7      171.29      217.40     38.78 o 
  -2   8   7      221.06      201.24     37.33 o 
  -1   8   7       18.11       25.05     17.46 o 
   0   8   7       85.23       58.00     21.62 o 
   1   8   7       44.15       52.04     25.97 o 
   2   8   7      245.03      255.99     49.00 o 
   3   8   7       13.29       19.55     22.38 o 
   4   8   7      222.78       85.42     43.37 o 
  -5   9   7      803.04      819.76     69.94 o 
  -4   9   7     2450.73     2564.94    106.07 o 
  -3   9   7     1334.31     1277.03     76.03 o 
  -2   9   7      546.93      632.81     53.74 o 
  -1   9   7      732.40      764.04     60.26 o 
   0   9   7       16.83        6.62     17.88 o 
   1   9   7      873.88      893.18     74.09 o 
   2   9   7     1400.17     1667.77    103.60 o 
   3   9   7      272.46      270.99     53.80 o 
   4   9   7      555.03      490.71     70.69 o 
  -6  10   7       16.12       13.44     30.00 o 
  -5  10   7        0.84       -1.71     23.80 o 
  -4  10   7        7.84       20.06     22.99 o 
  -3  10   7        8.92        8.99     20.08 o 
  -2  10   7       34.53       46.60     23.48 o 
  -1  10   7        0.03       -1.14     19.94 o 
   0  10   7      166.58      160.77     36.06 o 
   1  10   7       15.39       61.57     34.91 o 
   2  10   7        1.71       42.56     34.31 o 
   3  10   7      198.54       69.75     58.51 o 
  -5  11   7      295.93       47.83     75.77 o 
  -4  11   7      689.85      809.02     65.52 o 
  -3  11   7      775.01      790.11     64.79 o 
  -2  11   7      337.91      327.32     50.48 o 
  -1  11   7      715.63      778.80     65.04 o 
   0  11   7      769.47      861.49     67.15 o 
   1  11   7      681.08      778.63     87.47 o 
   2  11   7     1298.96     1272.34    158.35 o 
   3  11   7      750.38      680.82     92.03 o 
  -5  12   7      150.08       55.88     69.67 o 
  -4  12   7       78.46       94.09     40.89 o 
  -3  12   7      136.39      112.83     35.19 o 
  -2  12   7        6.14       18.99     23.86 o 
  -1  12   7        0.00      -19.28     20.87 o 
   0  12   7      274.65      255.27     46.04 o 
   1  12   7        0.38       -8.97     25.33 o 
   2  12   7        9.94       25.74     29.96 o 
   3  12   7       21.99       -5.62     34.20 o 
  -5  13   7      845.22      876.81    137.20 o 
  -4  13   7      193.08      103.25     90.67 o 
  -3  13   7      448.15      448.99     61.88 o 
  -2  13   7     1033.18     1133.88     81.42 o 
  -1  13   7      321.14      271.47     52.84 o 
   0  13   7      574.97      650.60     81.72 o 
   1  13   7      537.12      514.32     86.17 o 
   2  13   7      474.14      132.84    218.97 o 
  -4  14   7       71.90       43.17     39.30 o 
  -3  14   7       59.68       55.70     34.04 o 
  -2  14   7        3.27      -17.33     23.04 o 
  -1  14   7        4.11       -2.80     21.57 o 
   0  14   7        0.35       19.15     24.11 o 
   1  14   7       41.92        7.92     34.77 o 
  -3  15   7      708.21      839.18     94.96 o 
  -2  15   7      709.44      714.13     81.67 o 
  -1  15   7      336.39      350.96     69.26 o 
   0  15   7      444.66      557.74     87.42 o 
  -7   0   8      550.60      705.14    136.82 o 
  -6   0   8      435.43      269.32     80.38 o 
  -5   0   8     3139.95     3042.03    195.45 o 
  -4   0   8     1924.20     1755.29     82.71 o 
  -3   0   8      127.57      130.71     37.49 o 
  -2   0   8      364.70      429.84     52.14 o 
  -1   0   8      797.94      923.06    116.35 o 
   0   0   8     1134.86     1165.96    132.91 o 
   1   0   8     2215.82     2636.87    206.02 o 
   2   0   8     1320.61     1356.70    100.87 o 
   3   0   8       69.91       64.43     36.94 o 
   4   0   8      363.98      536.98    116.88 o 
  -7   1   8        3.68      -46.13     46.13 o 
  -6   1   8       16.22       25.16     27.69 o 
  -5   1   8      474.76      375.58     50.70 o 
  -4   1   8       88.58       57.39     19.14 o 
  -3   1   8       75.40       61.46     19.97 o 
  -2   1   8      115.33      121.32     27.87 o 
  -1   1   8       74.16       51.67     26.83 o 
   0   1   8       47.37       60.34     31.59 o 
   1   1   8       28.55       23.82     27.11 o 
   2   1   8       23.47       11.73     20.59 o 
   3   1   8       24.54        2.36     21.28 o 
   4   1   8       15.58      -14.29     19.97 o 
  -7   2   8      635.71      736.98    127.08 o 
  -6   2   8      710.54      690.75     79.10 o 
  -5   2   8      866.76      909.74     82.48 o 
  -4   2   8     1563.86     1568.84     65.48 o 
  -3   2   8      857.50      936.84     61.35 o 
  -2   2   8     1033.81     1053.01     63.66 o 
  -1   2   8     1085.33     1255.41     96.31 o 
   0   2   8      349.82      313.45     62.58 o 
   1   2   8     1076.85     1188.74     99.00 o 
   2   2   8     1324.39     1325.48     91.02 o 
   3   2   8      366.32      239.26    129.86 o 
   4   2   8      122.71       77.74     49.67 o 
  -7   3   8        2.02      -10.58     30.87 o 
  -6   3   8       77.09       46.05     38.54 o 
  -5   3   8      169.59      176.66     46.92 o 
  -4   3   8       77.80       72.12     24.81 o 
  -3   3   8       28.30       15.59     17.46 o 
  -2   3   8       54.67       70.54     24.18 o 
  -1   3   8      234.21      285.89     56.70 o 
   0   3   8       77.75       59.34     32.20 o 
   1   3   8       20.39       26.94     26.90 o 
   2   3   8        8.84       21.04     23.26 o 
   3   3   8        2.24       19.73     26.53 o 
   4   3   8        0.01        2.46     28.33 o 
  -7   4   8      164.09       41.72     64.16 o 
  -6   4   8      971.07     1111.66    142.43 o 
  -5   4   8      876.70      876.06     81.95 o 
  -4   4   8      841.18      781.33     53.50 o 
  -3   4   8     1823.01     1898.71     80.22 o 
  -2   4   8     1114.56     1136.23     69.81 o 
  -1   4   8      689.27      730.82     76.53 o 
   0   4   8     1014.78     1146.98     95.67 o 
   1   4   8      250.23      250.08     60.06 o 
   2   4   8      191.68      226.16     57.42 o 
   3   4   8      918.96      539.31    458.20 o 
   4   4   8      163.99      119.85     58.39 o 
  -7   5   8        1.82      -10.98     36.53 o 
  -6   5   8       37.01       24.81     36.93 o 
  -5   5   8       23.02       25.60     30.76 o 
  -4   5   8        0.06        2.58     17.63 o 
  -3   5   8       77.17       78.75     25.85 o 
  -2   5   8      305.14      265.18     38.81 o 
  -1   5   8        9.75        1.53     18.70 o 
   0   5   8       80.86       99.49     56.52 o 
   1   5   8      159.26      153.03     47.34 o 
   2   5   8       30.37       21.49     34.85 o 
   3   5   8        3.10      -15.50     22.90 o 
  -6   6   8      485.88      507.17    119.17 o 
  -5   6   8      799.79      850.91     83.68 o 
  -4   6   8      583.74      600.80     56.97 o 
  -3   6   8     1893.45     1940.20     84.91 o 
  -2   6   8     1627.75     1538.27     75.61 o 
  -1   6   8     1372.01     1406.94     72.53 o 
   0   6   8      788.32      765.30     71.11 o 
   1   6   8       26.66       -2.14     25.94 o 
   2   6   8      180.01      113.95     36.07 o 
   3   6   8      925.83     1067.59     88.90 o 
  -6   7   8        0.14       21.28     28.27 o 
  -5   7   8      162.59      170.02     51.89 o 
  -4   7   8        2.42        8.72     21.39 o 
  -3   7   8       31.86       15.44     23.83 o 
  -2   7   8      192.17      175.96     33.95 o 
  -1   7   8      144.62       95.69     28.39 o 
   0   7   8      315.03      350.56     57.32 o 
   1   7   8       58.93       46.39     27.39 o 
   2   7   8        0.13       -0.07     30.43 o 
   3   7   8        5.55       24.38     25.43 o 
  -6   8   8      258.02       -9.39     33.38 o 
  -5   8   8      647.76      207.98     76.95 o 
  -4   8   8     1058.99     1067.81     74.78 o 
  -3   8   8      999.24     1091.31     74.48 o 
  -2   8   8     2141.97     2363.84    108.66 o 
  -1   8   8     1391.89     1470.64    123.58 o 
   0   8   8      161.67      161.79     44.29 o 
   1   8   8      293.87      312.42     56.84 o 
   2   8   8      418.54      521.87     92.96 o 
   3   8   8      332.33      172.63     85.47 o 
  -6   9   8       11.92       -0.11     58.85 o 
  -5   9   8       32.22      -23.33     30.03 o 
  -4   9   8        1.31       -7.09     25.05 o 
  -3   9   8       12.14       35.75     24.46 o 
  -2   9   8        1.85       -7.84     23.55 o 
  -1   9   8      140.48      116.70     37.36 o 
   0   9   8      241.27      166.47     45.69 o 
   1   9   8      126.95       78.10     60.97 o 
   2   9   8      413.90      370.07     82.44 o 
  -4  10   8      923.56     1047.19     98.18 o 
  -3  10   8      125.33       76.29     43.45 o 
  -2  10   8     1131.78     1193.30     80.88 o 
  -1  10   8     1879.73     2189.47    126.64 o 
   0  10   8      631.12      616.41    110.78 o 
   1  10   8      733.32      730.14     87.98 o 
   2  10   8      100.26      147.90     80.90 o 
  -5  11   8       38.13      -34.84     35.16 o 
  -4  11   8        7.34      -10.05     34.53 o 
  -3  11   8        0.35       -6.14     25.04 o 
  -2  11   8       19.33       16.39     25.75 o 
  -1  11   8        3.62       -1.73     22.99 o 
   0  11   8        5.15        3.12     26.44 o 
   1  11   8       20.39      -12.48     35.77 o 
  -4  12   8      716.56      717.73     95.44 o 
  -3  12   8      484.09      511.26     67.45 o 
  -2  12   8      215.92      112.83     78.47 o 
  -1  12   8      493.13      503.82     79.66 o 
   0  12   8      594.05      657.43    138.03 o 
   1  12   8      384.32      340.44     73.85 o 
  -3  13   8       19.88       34.23     32.13 o 
  -2  13   8       34.99       32.11     30.23 o 
  -1  13   8       26.01       35.62     32.30 o 
   0  13   8       16.12       -3.36     33.39 o 
  -6   1   9      367.89      379.83     97.65 o 
  -5   1   9      661.63      827.59     71.34 o 
  -4   1   9      239.18      227.77     36.27 o 
  -3   1   9      620.30      495.42     75.83 o 
  -2   1   9     1356.45     1467.17    108.97 o 
  -1   1   9      649.87      560.93     75.95 o 
   0   1   9      539.15      481.06     78.89 o 
   1   1   9      874.43      970.60     97.77 o 
  -6   2   9       36.47       68.59     43.67 o 
  -5   2   9      188.23      168.76     51.30 o 
  -4   2   9      101.20      114.10     28.24 o 
  -3   2   9       13.26       20.05     24.48 o 
  -2   2   9       62.53       72.26     37.53 o 
  -1   2   9      164.36      142.35     48.45 o 
   0   2   9        2.01       16.39     27.41 o 
   1   2   9        1.72        6.29     28.33 o 
   2   2   9        0.28      -24.66     27.66 o 
  -6   3   9      465.86      437.31     77.72 o 
  -5   3   9      342.83      395.71    102.07 o 
  -4   3   9     1489.61     1576.17     80.25 o 
  -3   3   9     1538.50     1579.53     79.78 o 
  -2   3   9     1073.10      990.99    137.03 o 
  -1   3   9      649.35      760.96     82.65 o 
   0   3   9      627.08      652.13     80.36 o 
   1   3   9      514.43      414.33     75.07 o 
   2   3   9      218.86      -17.59     29.58 o 
  -6   4   9        1.08      -19.08     49.18 o 
  -5   4   9        0.27       21.37     36.47 o 
  -4   4   9        6.16        4.78     21.33 o 
  -3   4   9       30.50       21.82     23.88 o 
  -2   4   9        4.36        1.72     22.92 o 
  -1   4   9       58.01       41.56     33.56 o 
   0   4   9       37.67       21.98     33.00 o 
   1   4   9       22.15       26.46     26.05 o 
   2   4   9       23.75      -10.30     29.83 o 
  -5   5   9      173.56      173.68     54.87 o 
  -4   5   9      891.28      960.14     65.53 o 
  -3   5   9     1605.36     1752.69     85.62 o 
  -2   5   9      439.47      338.89     57.68 o 
  -1   5   9     1487.57     1690.89    170.24 o 
   1   5   9       66.70       81.09     54.75 o 
   2   5   9      245.54        6.02     50.39 o 
  -5   6   9       10.43      -12.06     32.17 o 
  -4   6   9       31.07       33.45     30.13 o 
  -3   6   9       38.35       34.87     25.79 o 
  -2   6   9        1.15        5.49     26.48 o 
  -1   6   9        0.54      -18.84     25.70 o 
   0   6   9       55.57       21.51     40.97 o 
   1   6   9       17.98      -23.33     23.33 o 
   2   6   9       23.59        2.96     29.99 o 
  -5   7   9      158.85      163.12     53.37 o 
  -4   7   9      414.36      435.21     76.74 o 
  -3   7   9      588.46      647.05     60.45 o 
  -2   7   9      343.81      332.53     58.65 o 
  -1   7   9      679.65      233.26    215.16 o 
   0   7   9     1163.83     1211.83    155.79 o 
  -4   8   9        2.81       12.53     40.22 o 
  -3   8   9        1.54       15.34     25.99 o 
  -2   8   9       13.47       14.99     28.08 o 
  -1   8   9       18.91       -2.61     22.19 o 
   0   8   9       66.38       30.67     28.77 o 
   1   8   9        1.68        0.45     29.54 o 
  -4   9   9      199.60      224.41     61.64 o 
  -3   9   9      317.06      487.03     65.31 o 
  -2   9   9      915.38     1258.75    151.46 o 
  -1   9   9      360.32      138.92    174.83 o 
   0   9   9     1045.52      499.57    436.09 o 
  -3  10   9        0.24       18.95     31.07 o 
  -2  10   9        2.56       15.72     29.50 o 
  -1  10   9        1.85       15.40     35.04 o 
  -4   0  10       24.35       66.98     55.35 o 
  -3   0  10      308.31      374.23    103.33 o 
  -2   0  10      704.79      691.67    126.06 o 
  -1   0  10     1022.28      987.74    146.53 o 
   0   0  10      959.61      855.14    137.12 o 
  -4   1  10      154.33      127.99     50.07 o 
  -3   1  10        4.39      -29.13     31.87 o 
  -2   1  10       17.13       20.91     33.35 o 
  -1   1  10        2.37        1.96     32.69 o 
   0   1  10       35.43       37.39     37.91 o 
  -4   2  10      192.53      234.52     56.25 o 
  -3   2  10      300.80      341.75     97.84 o 
  -2   2  10      776.60      924.82     98.24 o 
  -1   2  10      626.55      515.68     86.00 o 
   0   2  10      926.73     1009.97    106.27 o 
  -3   3  10       19.51       18.44     31.60 o 
  -2   3  10      156.23      171.10     72.63 o 
  -1   3  10        5.55        4.55     30.33 o 
   0   3  10       55.46       -7.81     72.21 o 
  -3   4  10      298.30      274.03     58.33 o 
  -2   4  10      385.30      333.57     61.94 o 
  -1   4  10      808.16     1012.35    145.74 o 
  -3   5  10        1.25       11.63     53.25 o 
  -2   5  10        4.92      -23.13     30.63 o 
  -1   5  10       28.27        8.57     30.91 o 
                                                 
